# Supplementary material for: Analysis of gut microbiome composition, function, and phenotype in patients with osteoarthritis
Source: Front Microbiol. 2022 Nov 25;13:980591. doi: 10.3389/fmicb.2022.980591 (PMC9732244; doi:10.3389/fmicb.2022.980591)
Supplement: Supplementary file 1 [file Data_Sheet_1.xlsx]

## Sheet: Table S1
Sample Name	Group	Raw PE(#)	Combined(#)	Qualified(#)	Nochime(#)	Base(nt)	AvgLen(nt)	Q20	Q30	GC%	Effective%
A1	OA	111290	108628	107021	65054	27272556	419	97.71	93.08	55.25	58.45
A2	OA	100849	99235	97836	68249	28711120	421	98.1	93.94	54.54	67.67
A3	OA	103880	103280	101908	82122	33646151	410	98.27	94.42	53.28	79.05
A4	OA	100227	99602	98324	75485	30873327	409	98.22	94.31	53.75	75.31
A5	OA	120284	119929	118936	76998	31988994	415	98.15	94.07	52.91	64.01
A6	OA	115839	114063	112913	63170	26242989	415	99.04	96.51	53.34	54.53
A7	OA	101670	100554	99198	85783	35489284	414	98.16	94.05	54.04	84.37
A8	OA	110849	109170	107518	87913	36497379	415	98.18	94.09	54.81	79.31
A9	OA	110673	109337	107789	84199	35586449	423	98	93.69	53.79	76.08
A10	OA	117011	114850	113070	76428	32243937	422	97.88	93.38	54.29	65.32
A11	OA	100307	99320	97599	80798	33858577	419	97.89	93.49	52.18	80.55
A12	OA	114962	111839	109727	66175	27594563	417	97.47	92.36	56.05	57.56
A13	OA	105215	103880	102065	80101	33694882	421	98.04	93.75	54.52	76.13
A14	OA	104020	101313	99310	64173	26951474	420	97.6	92.79	55.76	61.69
A15	OA	109497	107732	105866	72274	29986669	415	97.93	93.54	55.06	66.01
A16	OA	101087	99158	97449	60827	25051947	412	97.82	93.32	55.04	60.17
A17	OA	107122	105397	103338	76565	32141878	420	97.74	93.08	54.15	71.47
A18	OA	105032	103542	101882	77269	32620711	422	97.9	93.41	54.5	73.57
A19	OA	108687	107707	106151	78569	32628465	415	98	93.74	51.67	72.29
A20	OA	108539	106832	105039	65867	27275228	414	97.75	93.23	53.44	60.69
A21	OA	104792	103853	102289	66537	27442818	412	97.95	93.65	52.92	63.49
A22	OA	114007	113146	111500	78571	32459157	413	98.02	93.82	52.6	68.92
A23	OA	101027	99586	98186	68822	28598429	416	98.65	95.48	52.31	68.12
A24	OA	102823	101440	100213	67547	28029624	415	98.7	95.59	51.96	65.69
A25	OA	112818	111354	109688	74094	30640304	414	98.71	95.62	51.99	65.68
A26	OA	117183	116603	115562	76908	31789782	413	98.8	95.82	52.1	65.63
A27	OA	102929	101575	100027	73272	30715804	419	98.6	95.37	51.2	71.19
A28	OA	112321	110849	109281	76171	31890149	419	98.62	95.42	51.44	67.82
A29	OA	124193	123123	121895	94985	40095263	422	98.2	94.3	51.58	76.48
A30	OA	112834	112221	111108	70334	29473530	419	98.3	94.46	51.98	62.33
A31	OA	76363	75277	74206	44893	18898618	421	98.57	95.23	51.45	58.79
A32	OA	120179	120041	119223	79991	33518949	419	98.21	94.27	51.62	66.56
A33	OA	102497	101164	99809	60618	25475222	420	98.67	95.43	52.87	59.14
A34	OA	103344	101405	99420	59819	24918993	417	98.42	94.87	52.65	57.88
A35	OA	116458	114532	112498	70093	29296514	418	98.36	94.57	51.45	60.19
A36	OA	110072	108394	106286	71227	29601978	416	98.47	94.94	52.29	64.71
A37	OA	78340	77151	75782	50681	21077149	416	98.49	94.97	52.26	64.69
A38	OA	130925	130486	129258	92466	38423384	416	97.99	93.73	52.05	70.63
A39	OA	86787	84424	82952	52163	21754484	417	98.46	94.96	52.63	60.1
A40	OA	115848	113524	111491	67297	28045147	417	98.52	95.12	53.57	58.09
B1	Control	119673	118537	116612	87169	35756745	410	98.02	93.81	54.43	72.84
B2	Control	114636	113721	111942	81161	33247707	410	98.11	94.05	54.63	70.8
B3	Control	118945	117665	115764	90118	37498417	416	97.98	93.7	53.43	75.76
B4	Control	111487	110242	108447	82332	34346762	417	97.93	93.46	54.02	73.85
B5	Control	117978	117008	115176	84499	35185176	416	98.11	94.03	54.21	71.62
B6	Control	118693	117340	115608	87556	36659141	419	98.09	93.93	54.22	73.77
B7	Control	130193	129985	128838	98207	41298267	421	98.22	94.27	53.87	75.43
B8	Control	107155	105621	104239	67146	28254604	421	98.95	96.23	55.14	62.66
B9	Control	111180	109422	107686	71545	29429491	411	97.94	93.65	54.47	64.35
B10	Control	112855	111517	109697	81689	33609342	411	97.98	93.74	54.3	72.38
B11	Control	111056	109719	108475	77393	32440768	419	98.97	96.3	54.23	69.69
B12	Control	101533	99897	98589	66028	27730095	420	98.9	96.12	54.97	65.03
B13	Control	103187	101666	100443	64416	26644716	414	98.92	96.17	55.44	62.43
B14	Control	116330	114741	113310	74489	30785209	413	98.86	96.02	55.01	64.03
B15	Control	122456	121827	120564	80732	33402971	414	97.95	93.66	54.41	65.93
B16	Control	104513	102878	101800	63187	26096307	413	99.01	96.44	55.92	60.46
B17	Control	105727	104976	103532	82224	33646666	409	98.12	93.99	54.87	77.77
B18	Control	117549	115613	113436	79522	32745004	412	97.79	93.26	55.19	67.65
B19	Control	100714	98689	96663	68127	28537035	419	97.62	92.86	54.76	67.64
B20	Control	119861	118200	116235	90498	37944821	419	97.91	93.48	54.7	75.5
B21	Control	100358	98797	97087	65932	27266974	414	97.72	93.16	53.82	65.7
B22	Control	100821	99678	97905	70984	29394193	414	97.82	93.38	53.17	70.41
B23	Control	119963	118650	116857	90215	37535759	416	97.89	93.43	54.08	75.2
B24	Control	111726	110194	108387	81891	34014198	415	97.93	93.63	54.12	73.3
B25	Control	111852	110047	108269	72375	30054566	415	97.94	93.66	54.21	64.71
B26	Control	102698	100869	99260	67257	27965517	416	97.89	93.56	54.37	65.49
B27	Control	102874	101534	99880	68651	28540013	416	97.95	93.63	53.65	66.73
B28	Control	107584	105948	103903	68262	28405738	416	97.58	92.86	53.05	63.45
B29	Control	109914	108256	106408	69966	28881168	413	97.85	93.39	54.4	63.66
B30	Control	115626	113993	111953	80876	33642538	416	97.8	93.31	54	69.95
B31	Control	111249	109567	107624	76585	31670876	414	97.83	93.41	53.59	68.84
B32	Control	114313	112953	111136	81844	33960026	415	97.89	93.55	53.24	71.6
B33	Control	114769	113371	111513	80081	33232406	415	97.82	93.43	53.09	69.78
B34	Control	107296	106103	104188	79456	33074018	416	97.74	93.2	52.5	74.05
B35	Control	115872	114731	112817	82182	34293918	417	97.85	93.45	52.82	70.92
B36	Control	103623	102843	101172	69607	28601477	411	98.04	93.87	53.49	67.17
B37	Control	111164	110667	109538	77116	31710357	411	98.1	93.97	53.49	69.37
B38	Control	100009	99104	97573	72264	29879516	413	97.93	93.65	52.9	72.26
B39	Control	105447	104691	103187	74458	30651908	412	98.11	94.01	53.36	70.61
B40	Control	110679	110264	109286	73008	30058620	412	97.92	93.52	53.46	65.96
16S rRNA sequencing results of all samples. OA, osteoarthritis; Control, healthy control; Raw PE, original PE reads; Comnined, spliced sequence of Tags; Qualified, sequences after filtering low quality and short length of raw Tags; Nochime, effective Tags for subsequent analysis; Base, number of bases; AvgLen, average length of effective Tags; Q20 and Q30, percentage of bases with a base mass val…

## Sheet: Table S2
Sample_Name	goods_coverage	observed_otus	shannon
A1	1	1034	7.69
A2	0.999	694	6.601
A3	1	187	4.48
A4	1	214	4.256
A5	0.999	846	7.224
A6	0.999	1193	7.716
A7	0.999	398	3.34
A8	0.999	691	3.638
A9	0.999	461	3.658
A10	0.999	904	5.297
A11	1	148	3.876
A12	1	1281	8.275
A13	0.999	387	4.448
A14	1	1047	6.832
A15	0.999	753	6.162
A16	1	829	7.082
A17	0.999	537	6.144
A18	0.999	443	5.621
A19	1	269	5.647
A20	1	599	6.46
A21	1	400	6.465
A22	1	423	6.355
A23	0.999	616	7.292
A24	1	628	7.248
A25	0.999	575	6.815
A26	0.999	595	6.796
A27	0.999	576	6.968
A28	1	601	6.993
A29	1	627	6.273
A30	0.999	557	6.421
A31	1	632	7.125
A32	0.999	552	6.455
A33	1	942	7.623
A34	1	949	7.618
A35	0.999	825	7.212
A36	0.999	836	6.671
A37	1	571	5.816
A38	0.999	750	5.289
A39	1	819	7.181
A40	1	1109	7.563
B1	0.999	338	5.225
B2	0.999	330	5.054
B3	0.999	381	5.959
B4	1	259	5.473
B5	1	239	5.315
B6	0.999	356	5.402
B7	0.999	532	5.568
B8	0.999	1174	6.63
B9	0.999	838	6.791
B10	0.999	564	6.143
B11	0.998	913	6.454
B12	0.999	1012	6.531
B13	1	1190	7.781
B14	0.999	1345	7.759
B15	0.999	830	6.779
B16	1	1302	7.527
B17	1	187	5.225
B18	0.999	802	6.655
B19	0.999	744	6.342
B20	0.999	620	5.408
B21	0.999	586	6.452
B22	0.999	395	6.068
B23	0.999	359	5.624
B24	0.999	596	5.892
B25	0.999	803	6.477
B26	0.999	981	7.246
B27	0.999	678	6.495
B28	0.999	483	6.026
B29	0.999	685	6.582
B30	0.999	501	5.842
B31	0.999	582	6.287
B32	0.999	374	5.937
B33	0.999	383	5.816
B34	1	263	5.646
B35	1	235	5.396
B36	1	284	5.948
B37	1	278	5.83
B38	1	279	5.839
B39	1	224	5.773
B40	0.999	514	6.402

## Sheet: Table S3
Taxa	mean(group1)	variance(group1)	standard error(group1)	mean(group2)	variance(group2)	standard error(group2)	p value	q value
k__Bacteria;p__Firmicutes;	0.407044	0.0309217	0.0278037	0.596563	0.0199156	0.0223135	0.000999001	0.0040959
k__Bacteria;p__Bacteroidota;	0.255975	0.0389116	0.0311896	0.12477	0.006056	0.0123045	0.000999001	0.0040959
k__Bacteria;p__Verrucomicrobiota;	0.035711	0.0112217	0.0167494	0.00121117	9.60991e-06	0.000490151	0.000999001	0.0040959
k__Bacteria;p__Actinobacteriota;	0.0630101	0.00283833	0.00842368	0.0954532	0.00509902	0.0112905	0.020979	0.0477855
k__Bacteria;p__Fusobacteriota;	0.0102669	0.000355993	0.00298326	0.000314133	2.23458e-07	7.47425e-05	0.000999001	0.0040959
k__Bacteria;p__Desulfobacterota;	0.00656566	9.70719e-05	0.00155782	0.000731849	3.60526e-07	9.49376e-05	0.000999001	0.0040959
k__Bacteria;p__Deferribacterota;	0.00066144	4.38397e-06	0.000331058	0	0	0	0.000999001	0.0040959
k__Bacteria;p__Patescibacteria;	0.000468492	7.25687e-07	0.000134693	7.65023e-05	2.28237e-08	2.38871e-05	0.001998	0.00682651
k__Bacteria;p__WPS-2;	0.000186855	2.85059e-07	8.44185e-05	4.73908e-06	1.83808e-10	2.14364e-06	0.01998	0.0477855
k__Bacteria;p__Cyanobacteria;	0.000367617	4.2722e-07	0.000103346	7.58253e-05	1.95636e-08	2.21154e-05	0.003996	0.0117026
k__Bacteria;p__NB1-j;	6.83782e-05	2.49335e-08	2.49667e-05	0.00024237	1.98116e-07	7.03768e-05	0.020979	0.0477855
k__Bacteria;p__Spirochaetota;	1.35402e-06	7.33351e-11	1.35402e-06	1.35402e-05	7.33351e-09	1.35402e-05	0.00012111	0.00125118
k__Bacteria;p__Dependentiae;	1.08322e-05	4.69345e-09	1.08322e-05	0	0	0	3.05163e-05	0.00125117
k__Bacteria;p__Latescibacterota;	7.44713e-06	6.38862e-10	3.99644e-06	4.12977e-05	5.90395e-09	1.2149e-05	0.00799201	0.0218448
k__Bacteria;p__SAR324_clade(Marine_group_B);	7.44713e-06	9.39724e-10	4.84697e-06	2.16644e-05	3.09136e-09	8.79113e-06	0.00191382	0.00682651
k__Bacteria;p__Elusimicrobiota;	1.55713e-05	2.02659e-09	7.11791e-06	2.03103e-06	1.65004e-10	2.03103e-06	8.79707e-05	0.00125118
k__Bacteria;p__MBNT15;	4.06207e-06	3.21546e-10	2.83525e-06	1.48943e-05	1.61525e-09	6.35463e-06	0.00371901	0.0117026
k__Bacteria;p__Fibrobacterota;	0	0	0	9.47816e-06	1.22413e-09	5.53203e-06	0.000122067	0.00125118

## Sheet: Table S4
Taxa	mean(group1)	variance(group1)	standard error(group1)	mean(group2)	variance(group2)	standard error(group2)	p value	q value
k__Bacteria;p__Bacteroidota;c__Bacteroidia;	0.255897	0.0389084	0.0311883	0.124699	0.00606167	0.0123102	0.000999001	0.00488985
k__Bacteria;p__Firmicutes;c__Clostridia;	0.326646	0.0246484	0.0248236	0.459477	0.0143318	0.0189287	0.000999001	0.00488985
k__Bacteria;p__Verrucomicrobiota;c__Verrucomicrobiae;	0.0357083	0.0112219	0.0167495	0.00121117	9.60991e-06	0.000490151	0.000999001	0.00488985
k__Bacteria;p__Firmicutes;c__Negativicutes;	0.038004	0.000983518	0.00495862	0.104389	0.00528528	0.0114949	0.000999001	0.00488985
k__Bacteria;p__Actinobacteriota;c__Actinobacteria;	0.0439651	0.00222748	0.00746238	0.0709887	0.00428723	0.0103528	0.031968	0.0803521
k__Bacteria;p__Fusobacteriota;c__Fusobacteriia;	0.0102669	0.000355993	0.00298326	0.000314133	2.23458e-07	7.47425e-05	0.000999001	0.00488985
k__Bacteria;p__Acidobacteriota;c__Acidobacteriae;	0.00618247	0.000126688	0.00177966	0.00157541	2.35386e-06	0.000242583	0.000999001	0.00488985
k__Bacteria;p__Desulfobacterota;c__Desulfovibrionia;	0.00631516	9.81961e-05	0.00156681	0.000394021	3.06576e-07	8.75466e-05	0.000999001	0.00488985
k__Bacteria;p__Actinobacteriota;c__Coriobacteriia;	0.00325846	7.07328e-06	0.000420514	0.0104822	3.01466e-05	0.000868138	0.000999001	0.00488985
k__Bacteria;p__Actinobacteriota;c__Rubrobacteria;	0.00210551	1.62004e-05	0.000636405	0.000656024	5.83503e-07	0.000120779	0.016983	0.0478612
k__Bacteria;p__Deferribacterota;c__Deferribacteres;	0.00066144	4.38397e-06	0.000331058	0	0	0	0.000999001	0.00488985
k__Bacteria;p__Chloroflexi;c__Ktedonobacteria;	0.000681073	2.70353e-06	0.000259977	1.48943e-05	1.16396e-09	5.39435e-06	0.003996	0.0154845
k__Bacteria;p__Patescibacteria;c__Saccharimonadia;	0.000442088	7.12945e-07	0.000133505	7.65023e-05	2.28237e-08	2.38871e-05	0.002997	0.0126691
k__Bacteria;p__Chloroflexi;c__TK10;	0.000496926	4.40295e-07	0.000104916	0.000201749	6.43826e-08	4.01194e-05	0.00799201	0.0265449
k__Bacteria;p__WPS-2;c__WPS-2;	0.000186855	2.85059e-07	8.44185e-05	4.73908e-06	1.83808e-10	2.14364e-06	0.016983	0.0478612
k__Bacteria;p__Cyanobacteria;c__Cyanobacteriia;	0.0001767	2.05601e-07	7.1694e-05	2.16644e-05	7.52907e-09	1.37196e-05	0.020979	0.0573838
k__Bacteria;p__NB1-j;c__NB1-j;	6.83782e-05	2.49335e-08	2.49667e-05	0.00024237	1.98116e-07	7.03768e-05	0.016983	0.0478612
k__Bacteria;p__Bdellovibrionota;c__Oligoflexia;	8.86885e-05	8.99197e-08	4.7413e-05	2.70805e-06	1.42909e-10	1.89017e-06	0.014985	0.0478612
k__Bacteria;p__Planctomycetota;c__Planctomycetes;	7.04092e-05	5.40348e-08	3.67542e-05	0	0	0	0.000999001	0.00488985
k__Bacteria;p__Bacteroidota;c__SJA-28;	2.36954e-05	1.65921e-08	2.03667e-05	2.03103e-06	8.97885e-11	1.49824e-06	6.67675e-08	3.10469e-06
k__Bacteria;p__Spirochaetota;c__Spirochaetia;	1.35402e-06	7.33351e-11	1.35402e-06	1.35402e-05	7.33351e-09	1.35402e-05	0.00012111	0.00162174
k__Bacteria;p__Dependentiae;c__Babeliae;	1.08322e-05	4.69345e-09	1.08322e-05	0	0	0	3.05163e-05	0.000567604
k__Bacteria;p__Desulfobacterota;c__Desulfuromonadia;	3.79126e-05	7.96532e-09	1.41115e-05	8.12414e-06	6.09246e-10	3.90271e-06	0.027972	0.0743257
k__Bacteria;p__Chloroflexi;c__AD3;	2.09874e-05	5.50907e-09	1.17357e-05	0	0	0	9.31176e-10	8.65994e-08
k__Bacteria;p__Bacteroidota;c__Ignavibacteria;	8.80115e-06	3.09841e-09	8.80115e-06	0	0	0	0.000244134	0.00283806
k__Bacteria;p__Bacteroidota;c__Rhodothermia;	9.47816e-06	6.97624e-10	4.17619e-06	4.06207e-05	5.86681e-09	1.21107e-05	0.00799201	0.0265449
k__Bacteria;p__SAR324_clade(Marine_group_B);c__SAR324_clade(Marine_group_B);	7.44713e-06	9.39724e-10	4.84697e-06	2.16644e-05	3.09136e-09	8.79113e-06	0.00191382	0.00864942
k__Bacteria;p__Latescibacterota;c__Latescibacterota;	7.44713e-06	6.38862e-10	3.99644e-06	4.12977e-05	5.90395e-09	1.2149e-05	0.00599401	0.0222977
k__Bacteria;p__Desulfobacterota;c__Syntrophobacteria;	6.77011e-06	1.83338e-09	6.77011e-06	0	0	0	0.0019531	0.00864942
k__Bacteria;p__Firmicutes;c__Limnochordia;	1.55713e-05	3.15482e-09	8.88091e-06	0	0	0	2.38398e-07	5.54276e-06
k__Bacteria;p__Bacteroidota;c__Kryptonia;	5.41609e-06	1.17336e-09	5.41609e-06	0	0	0	0.00781243	0.0265449
k__Bacteria;p__Firmicutes;c__Incertae_Sedis;	1.55713e-05	2.66592e-09	8.16382e-06	0	0	0	2.38398e-07	5.54276e-06
k__Bacteria;p__Elusimicrobiota;c__Elusimicrobia;	8.12414e-06	1.43662e-09	5.99295e-06	2.03103e-06	1.65004e-10	2.03103e-06	0.0351558	0.0838331
k__Bacteria;p__Firmicutes;c__Desulfitobacteriia;	4.73908e-06	8.98355e-10	4.73908e-06	0	0	0	0.0156249	0.0478612
k__Bacteria;p__MBNT15;c__MBNT15;	4.06207e-06	3.21546e-10	2.83525e-06	1.48943e-05	1.61525e-09	6.35463e-06	0.00371901	0.0150377
k__Bacteria;p__Acidobacteriota;c__Subgroup_20;	8.12414e-06	7.22069e-10	4.24873e-06	1.76023e-05	1.5626e-09	6.2502e-06	0.0335513	0.0821124
k__Bacteria;p__Fibrobacterota;c__Fibrobacteria;	0	0	0	9.47816e-06	1.22413e-09	5.53203e-06	0.000122067	0.00162174
k__Bacteria;p__Acidobacteriota;c__AT-s3-28;	4.06207e-06	6.60016e-10	4.06207e-06	0	0	0	0.0312498	0.0803521
k__Bacteria;p__Elusimicrobiota;c__Lineage_IIa;	7.44713e-06	7.14077e-10	4.22515e-06	0	0	0	0.000976544	0.00488985

## Sheet: Table S5
Taxa	mean(group1)	variance(group1)	standard error(group1)	mean(group2)	variance(group2)	standard error(group2)	p value	q value
k__Bacteria;p__Bacteroidota;c__Bacteroidia;o__Bacteroidales;	0.253819	0.0385218	0.031033	0.123651	0.00612925	0.0123787	0.000999001	0.00530422
k__Bacteria;p__Verrucomicrobiota;c__Verrucomicrobiae;o__Verrucomicrobiales;	0.034776	0.0112466	0.016768	0.000875376	9.25506e-06	0.000481016	0.000999001	0.00530422
k__Bacteria;p__Firmicutes;c__Clostridia;o__Oscillospirales;	0.172989	0.0114776	0.0169393	0.289023	0.00778002	0.0139463	0.000999001	0.00530422
k__Bacteria;p__Firmicutes;c__Negativicutes;o__Veillonellales-Selenomonadales;	0.0313653	0.00094161	0.00485183	0.104324	0.00528372	0.0114932	0.000999001	0.00530422
k__Bacteria;p__Actinobacteriota;c__Actinobacteria;o__Bifidobacteriales;	0.0298758	0.00232799	0.00762887	0.0596867	0.00399628	0.00999535	0.018981	0.054971
k__Bacteria;p__Firmicutes;c__Bacilli;o__Erysipelotrichales;	0.0120318	0.000427438	0.00326894	0.0225255	0.00034733	0.00294674	0.017982	0.0534665
k__Bacteria;p__Firmicutes;c__Bacilli;o__Lactobacillales;	0.0196536	0.000778816	0.00441253	0.0081106	0.000189621	0.00217727	0.023976	0.0636506
k__Bacteria;p__Fusobacteriota;c__Fusobacteriia;o__Fusobacteriales;	0.0102669	0.000355993	0.00298326	0.000314133	2.23458e-07	7.47425e-05	0.000999001	0.00530422
k__Bacteria;p__Desulfobacterota;c__Desulfovibrionia;o__Desulfovibrionales;	0.00631516	9.81961e-05	0.00156681	0.000394021	3.06576e-07	8.75466e-05	0.000999001	0.00530422
k__Bacteria;p__Firmicutes;c__Bacilli;o__Bacillales;	0.00704701	0.000130145	0.00180378	0.000882146	7.45306e-07	0.000136501	0.000999001	0.00530422
k__Bacteria;p__Firmicutes;c__Negativicutes;o__Acidaminococcales;	0.00663877	7.60992e-05	0.0013793	6.49931e-05	1.65775e-08	2.03577e-05	0.000999001	0.00530422
k__Bacteria;p__Proteobacteria;c__Gammaproteobacteria;o__Burkholderiales;	0.0100157	7.09274e-05	0.00133161	0.00665435	5.20203e-05	0.0011404	0.048951	0.113709
k__Bacteria;p__Firmicutes;c__Clostridia;o__Clostridia_UCG-014;	0.00554269	8.36844e-05	0.00144641	0.000310071	4.51178e-07	0.000106205	0.000999001	0.00530422
k__Bacteria;p__Actinobacteriota;c__Coriobacteriia;o__Coriobacteriales;	0.00325846	7.07328e-06	0.000420514	0.0104822	3.01466e-05	0.000868138	0.000999001	0.00530422
k__Bacteria;p__Acidobacteriota;c__Acidobacteriae;o__Bryobacterales;	0.00279132	2.39309e-05	0.000773481	0.00125789	1.41439e-06	0.000188042	0.018981	0.054971
k__Bacteria;p__Firmicutes;c__Clostridia;o__Clostridiales;	0.00406545	2.52346e-05	0.00079427	0.00177851	2.47498e-06	0.000248746	0.000999001	0.00530422
k__Bacteria;p__Acidobacteriota;c__Acidobacteriae;o__Acidobacteriales;	0.00184486	2.46127e-05	0.000784421	1.08322e-05	5.56595e-10	3.73026e-06	0.001998	0.00968597
k__Bacteria;p__Proteobacteria;c__Alphaproteobacteria;o__Acetobacterales;	0.00105749	1.25614e-05	0.000560387	0.000209874	7.5695e-08	4.35014e-05	0.013986	0.0458659
k__Bacteria;p__Proteobacteria;c__Gammaproteobacteria;o__Pseudomonadales;	0.0013784	1.4734e-05	0.000606919	0.000261326	5.53417e-08	3.7196e-05	0.021978	0.0605074
k__Bacteria;p__Proteobacteria;c__Gammaproteobacteria;o__Pasteurellales;	0.000633006	3.88439e-07	9.85442e-05	0.00270805	1.65468e-05	0.000643172	0.000999001	0.00530422
k__Bacteria;p__Actinobacteriota;c__Rubrobacteria;o__Rubrobacterales;	0.00210551	1.62004e-05	0.000636405	0.000656024	5.83503e-07	0.000120779	0.015984	0.049506
k__Archaea;p__Euryarchaeota;c__Methanobacteria;o__Methanobacteriales;	0.000818507	1.15823e-05	0.000538106	3.04655e-05	3.88065e-09	9.84968e-06	0.040959	0.0971688
k__Bacteria;p__Bacteroidota;c__Bacteroidia;o__Chitinophagales;	0.00131476	5.03071e-06	0.000354638	0.000490156	5.52112e-07	0.000117485	0.021978	0.0605074
k__Bacteria;p__Actinobacteriota;c__Actinobacteria;o__Corynebacteriales;	0.00107916	3.37637e-06	0.000290533	0.000473231	2.92287e-07	8.5482e-05	0.020979	0.0592193
k__Bacteria;p__Acidobacteriota;c__Acidobacteriae;o__Solibacterales;	0.00121727	6.14469e-06	0.00039194	0.000138787	3.95328e-08	3.14376e-05	0.001998	0.00968597
k__Bacteria;p__Proteobacteria;c__Alphaproteobacteria;o__Rhodospirillales;	0.000467138	2.61294e-06	0.000255585	1.62483e-05	1.572e-09	6.26898e-06	0.00899101	0.0323386
k__Bacteria;p__Deferribacterota;c__Deferribacteres;o__Deferribacterales;	0.00066144	4.38397e-06	0.000331058	0	0	0	0.000999001	0.00530422
k__Bacteria;p__Firmicutes;c__Clostridia;o__Monoglobales;	0.00103921	2.15856e-06	0.000232302	0.00181913	1.31849e-06	0.000181555	0.012987	0.0438804
k__Bacteria;p__Proteobacteria;c__Alphaproteobacteria;o__Elsterales;	0.000565305	2.28332e-06	0.000238921	0.000113061	2.46288e-08	2.48137e-05	0.00999001	0.0348089
k__Bacteria;p__Actinobacteriota;c__Actinobacteria;o__Streptomycetales;	0.00102838	2.20406e-06	0.000234737	0.000249817	8.84718e-08	4.70297e-05	0.000999001	0.00530422
k__Bacteria;p__Firmicutes;c__Bacilli;o__Paenibacillales;	0.000964741	3.4376e-06	0.000293155	1.82793e-05	1.81974e-09	6.7449e-06	0.000999001	0.00530422
k__Bacteria;p__Verrucomicrobiota;c__Verrucomicrobiae;o__Chthoniobacterales;	0.000541609	1.33026e-06	0.000182364	0.000175346	4.4151e-08	3.32231e-05	0.020979	0.0592193
k__Bacteria;p__Chloroflexi;c__Ktedonobacteria;o__Ktedonobacterales;	0.00057546	1.93897e-06	0.000220169	0	0	0	0.000999001	0.00530422
k__Bacteria;p__Bacteroidota;c__Bacteroidia;o__Sphingobacteriales;	0.000167222	4.19247e-07	0.000102378	6.0931e-06	7.32881e-10	4.28042e-06	0.002997	0.0139236
k__Bacteria;p__Patescibacteria;c__Saccharimonadia;o__Saccharimonadales;	0.000442088	7.12945e-07	0.000133505	7.65023e-05	2.28237e-08	2.38871e-05	0.00699301	0.0283535
k__Bacteria;p__Verrucomicrobiota;c__Verrucomicrobiae;o__Pedosphaerales;	0.000331736	2.94497e-07	8.58046e-05	0.000125247	4.46663e-08	3.34164e-05	0.00899101	0.0323386
k__Bacteria;p__Firmicutes;c__Clostridia;o__Christensenellales;	0.00049151	4.05921e-07	0.000100737	0.000263357	2.9484e-08	2.71496e-05	0.025974	0.0681436
k__Bacteria;p__Chloroflexi;c__Chloroflexia;o__Chloroflexales;	0.000250494	2.48089e-07	7.87542e-05	8.59804e-05	1.64304e-08	2.02672e-05	0.023976	0.0636506
k__Bacteria;p__Firmicutes;c__Bacilli;o__Brevibacillales;	0.00019024	2.19422e-07	7.40645e-05	3.11425e-05	4.04471e-09	1.00557e-05	0.003996	0.016502
k__Bacteria;p__Chloroflexi;c__TK10;o__TK10;	0.000496926	4.40295e-07	0.000104916	0.000201749	6.43826e-08	4.01194e-05	0.010989	0.0377008
k__Bacteria;p__WPS-2;c__WPS-2;o__WPS-2;	0.000186855	2.85059e-07	8.44185e-05	4.73908e-06	1.83808e-10	2.14364e-06	0.015984	0.049506
k__Bacteria;p__Acidobacteriota;c__Vicinamibacteria;o__Subgroup_17;	0.000223414	2.3346e-07	7.63969e-05	0.000443442	2.66702e-07	8.16551e-05	0.041958	0.098491
k__Bacteria;p__Firmicutes;c__Bacilli;o__RF39;	0.000218675	1.34161e-07	5.7914e-05	6.77011e-07	1.83338e-11	6.77011e-07	0.000999001	0.00530422
k__Bacteria;p__Firmicutes;c__Clostridia;o__Clostridia;	0.000142849	1.32416e-07	5.75362e-05	0	0	0	0.000999001	0.00530422
k__Bacteria;p__NB1-j;c__NB1-j;o__NB1-j;	6.83782e-05	2.49335e-08	2.49667e-05	0.00024237	1.98116e-07	7.03768e-05	0.015984	0.049506
k__Bacteria;p__Cyanobacteria;c__Cyanobacteriia;o__Cyanobacteriales;	0.000109676	1.48022e-07	6.08322e-05	0	0	0	0.000999001	0.00530422
k__Bacteria;p__Bdellovibrionota;c__Oligoflexia;o__0319-6G20;	8.86885e-05	8.99197e-08	4.7413e-05	2.70805e-06	1.42909e-10	1.89017e-06	0.017982	0.0534665
k__Bacteria;p__Actinobacteriota;c__Actinobacteria;o__Streptosporangiales;	0.000337152	2.17258e-07	7.36984e-05	9.34276e-05	2.94826e-08	2.71489e-05	0.002997	0.0139236
k__Bacteria;p__Firmicutes;c__Clostridia;o__Clostridia_vadinBB60_group;	0.000136756	9.51081e-08	4.87617e-05	1.35402e-05	3.91121e-09	9.88838e-06	0.00999001	0.0348089
k__Bacteria;p__Acidobacteriota;c__Acidobacteriae;o__Subgroup_2;	6.70241e-05	5.99463e-08	3.87125e-05	0	0	0	0.000999001	0.00530422
k__Bacteria;p__Planctomycetota;c__Planctomycetes;o__Gemmatales;	4.60368e-05	3.08835e-08	2.77865e-05	0	0	0	0.000999001	0.00530422
k__Bacteria;p__Acidobacteriota;c__Acidobacteriae;o__Subgroup_13;	4.26517e-05	2.79007e-08	2.64106e-05	0	0	0	0.000999001	0.00530422
k__Bacteria;p__Chloroflexi;c__Ktedonobacteria;o__B12-WMSP1;	6.0931e-05	4.06822e-08	3.18913e-05	0	0	0	0.000999001	0.00530422
k__Bacteria;p__Firmicutes;c__Clostridia;o__Peptococcales;	6.70241e-05	2.66258e-08	2.58001e-05	0	0	0	0.000999001	0.00530422
k__Bacteria;p__Chloroflexi;c__Anaerolineae;o__RBG-13-54-9;	4.40057e-05	2.22896e-08	2.3606e-05	2.70805e-06	1.05302e-10	1.62251e-06	0.023976	0.0636506
k__Bacteria;p__Bacteroidota;c__SJA-28;o__SJA-28;	2.36954e-05	1.65921e-08	2.03667e-05	2.03103e-06	8.97885e-11	1.49824e-06	6.67675e-08	2.12702e-06
k__Bacteria;p__Chloroflexi;c__Anaerolineae;o__1-20;	1.76023e-05	1.14534e-08	1.69215e-05	0	0	0	2.9799e-08	1.10753e-06
k__Bacteria;p__Firmicutes;c__Bacilli;o__Aneurinibacillales;	2.57264e-05	1.38378e-08	1.85996e-05	0	0	0	7.27423e-12	1.62215e-09
k__Bacteria;p__Firmicutes;c__Bacilli;o__Thermoactinomycetales;	5.61919e-05	1.91569e-08	2.18843e-05	0	0	0	0.000999001	0.00530422
k__Bacteria;p__Chloroflexi;c__Anaerolineae;o__SJA-15;	2.09874e-05	9.49549e-09	1.54074e-05	0	0	0	9.31176e-10	5.19131e-08
k__Bacteria;p__Spirochaetota;c__Spirochaetia;o__Spirochaetales;	1.35402e-06	7.33351e-11	1.35402e-06	1.35402e-05	7.33351e-09	1.35402e-05	0.00012111	0.00181472
k__Bacteria;p__Dependentiae;c__Babeliae;o__Babeliales;	1.08322e-05	4.69345e-09	1.08322e-05	0	0	0	3.05163e-05	0.000567095
k__Bacteria;p__Proteobacteria;c__Gammaproteobacteria;o__Methylococcales;	3.38506e-06	4.58344e-10	3.38506e-06	1.89563e-05	7.15299e-09	1.33725e-05	6.61819e-05	0.00113527
k__Bacteria;p__Firmicutes;c__Bacilli;o__Acholeplasmatales;	1.96333e-05	4.96375e-09	1.11397e-05	0	0	0	3.72478e-09	1.66125e-07
k__Bacteria;p__Desulfobacterota;c__Desulfuromonadia;o__Geobacterales;	3.65586e-05	7.69266e-09	1.38678e-05	5.41609e-06	5.71638e-10	3.78034e-06	0.032967	0.0807873
k__Bacteria;p__Chloroflexi;c__AD3;o__AD3;	2.09874e-05	5.50907e-09	1.17357e-05	0	0	0	9.31176e-10	5.19131e-08
k__Bacteria;p__Bacteroidota;c__Ignavibacteria;o__Ignavibacteriales;	8.80115e-06	3.09841e-09	8.80115e-06	0	0	0	0.000244134	0.00340262
k__Bacteria;p__Bacteroidota;c__Rhodothermia;o__Rhodothermales;	9.47816e-06	6.97624e-10	4.17619e-06	4.06207e-05	5.86681e-09	1.21107e-05	0.00799201	0.0297036
k__Bacteria;p__Acidobacteriota;c__Blastocatellia;o__DS-100;	1.55713e-05	2.17702e-09	7.37736e-06	4.67138e-05	6.46806e-09	1.27162e-05	0.02997	0.0774302
k__Bacteria;p__SAR324_clade(Marine_group_B);c__SAR324_clade(Marine_group_B);o__SAR324_clade(Marine_group_B);	7.44713e-06	9.39724e-10	4.84697e-06	2.16644e-05	3.09136e-09	8.79113e-06	0.00191382	0.00968597
k__Bacteria;p__Latescibacterota;c__Latescibacterota;o__Latescibacterota;	7.44713e-06	6.38862e-10	3.99644e-06	4.12977e-05	5.90395e-09	1.2149e-05	0.003996	0.016502
k__Bacteria;p__Desulfobacterota;c__Syntrophobacteria;o__Syntrophobacterales;	6.77011e-06	1.83338e-09	6.77011e-06	0	0	0	0.0019531	0.00968597
k__Bacteria;p__Planctomycetota;c__Planctomycetes;o__Isosphaerales;	2.43724e-05	4.05412e-09	1.00674e-05	0	0	0	2.90976e-11	3.24439e-09
k__Bacteria;p__Proteobacteria;c__Gammaproteobacteria;o__Competibacterales;	6.0931e-06	1.48504e-09	6.0931e-06	0	0	0	0.0039062	0.016502
k__Bacteria;p__Firmicutes;c__Clostridia;o__Eubacteriales;	2.84345e-05	2.93152e-09	8.56085e-06	6.0931e-06	7.32881e-10	4.28042e-06	0.013986	0.0458659
k__Bacteria;p__Firmicutes;c__Limnochordia;o__Limnochordia;	1.55713e-05	3.15482e-09	8.88091e-06	0	0	0	2.38398e-07	5.90698e-06
k__Bacteria;p__Firmicutes;c__Clostridia;o__Thermincolales;	1.28632e-05	1.95513e-09	6.9913e-06	0	0	0	3.81448e-06	7.73298e-05
k__Bacteria;p__Firmicutes;c__Incertae_Sedis;o__DTU014;	1.55713e-05	2.66592e-09	8.16382e-06	0	0	0	2.38398e-07	5.90698e-06
k__Bacteria;p__Bacteroidota;c__Kryptonia;o__Kryptoniales;	5.41609e-06	1.17336e-09	5.41609e-06	0	0	0	0.00781243	0.0295283
k__Bacteria;p__Elusimicrobiota;c__Elusimicrobia;o__MVP-88;	8.12414e-06	1.43662e-09	5.99295e-06	2.03103e-06	1.65004e-10	2.03103e-06	0.0351558	0.0842983
k__Bacteria;p__Proteobacteria;c__Gammaproteobacteria;o__Oceanospirillales;	1.89563e-05	1.96312e-09	7.00558e-06	8.12414e-06	7.22069e-10	4.24873e-06	0.0165883	0.0506738
k__Bacteria;p__MBNT15;c__MBNT15;o__MBNT15;	4.06207e-06	3.21546e-10	2.83525e-06	1.48943e-05	1.61525e-09	6.35463e-06	0.00371901	0.016502
k__Bacteria;p__Acidobacteriota;c__Subgroup_20;o__Subgroup_20;	8.12414e-06	7.22069e-10	4.24873e-06	1.76023e-05	1.5626e-09	6.2502e-06	0.0335513	0.0813255
k__Bacteria;p__Firmicutes;c__Desulfitobacteriia;o__Desulfitobacteriales;	4.73908e-06	8.98355e-10	4.73908e-06	0	0	0	0.0156249	0.049506
k__Bacteria;p__Acidobacteriota;c__Acidobacteriae;o__AKIW659;	4.06207e-06	6.60016e-10	4.06207e-06	0	0	0	0.0312498	0.0774302
k__Bacteria;p__Fibrobacterota;c__Fibrobacteria;o__Fibrobacterales;	0	0	0	9.47816e-06	1.22413e-09	5.53203e-06	0.000122067	0.00181472
k__Bacteria;p__Actinobacteriota;c__Actinobacteria;o__FFCH16263;	0	0	0	1.28632e-05	1.42862e-09	5.97625e-06	3.81448e-06	7.73298e-05
k__Bacteria;p__Proteobacteria;c__Gammaproteobacteria;o__R7C24;	6.77011e-06	8.17969e-10	4.52208e-06	1.82793e-05	1.44367e-09	6.00764e-06	0.00763171	0.0295283
k__Bacteria;p__Myxococcota;c__Polyangia;o__FFCH16767;	4.06207e-06	6.60016e-10	4.06207e-06	0	0	0	0.0312498	0.0774302
k__Bacteria;p__Acidobacteriota;c__AT-s3-28;o__AT-s3-28;	4.06207e-06	6.60016e-10	4.06207e-06	0	0	0	0.0312498	0.0774302
k__Bacteria;p__Proteobacteria;c__Alphaproteobacteria;o__Puniceispirillales;	8.12414e-06	6.46853e-10	4.02136e-06	6.77011e-07	1.83338e-11	6.77011e-07	0.0034179	0.015555
k__Bacteria;p__Proteobacteria;c__Alphaproteobacteria;o__Ferrovibrionales;	0	0	0	6.0931e-06	4.32019e-10	3.28641e-06	0.0039062	0.016502
k__Bacteria;p__Actinobacteriota;c__Actinobacteria;o__Catenulisporales;	5.41609e-06	5.71638e-10	3.78034e-06	0	0	0	0.00781243	0.0295283
k__Bacteria;p__Cyanobacteria;c__Cyanobacteriia;o__Leptolyngbyales;	4.06207e-06	3.59154e-10	2.99647e-06	0	0	0	0.0312498	0.0774302
k__Bacteria;p__Planctomycetota;c__Phycisphaerae;o__Tepidisphaerales;	5.41609e-06	4.21207e-10	3.24502e-06	0	0	0	0.00781243	0.0295283
k__Bacteria;p__Elusimicrobiota;c__Lineage_IIa;o__Lineage_IIa;	7.44713e-06	7.14077e-10	4.22515e-06	0	0	0	0.000976544	0.00530422

## Sheet: Table S6
Taxa	mean(group1)	variance(group1)	standard error(group1)	mean(group2)	variance(group2)	standard error(group2)	p value	q value
k__Bacteria;p__Verrucomicrobiota;c__Verrucomicrobiae;o__Verrucomicrobiales;f__Akkermansiaceae;	0.0347652	0.0112473	0.0167685	0.000874699	9.25625e-06	0.000481047	0.001998	0.00869011
k__Bacteria;p__Firmicutes;c__Clostridia;o__Oscillospirales;f__Ruminococcaceae;	0.145424	0.00959697	0.0154895	0.252468	0.00569806	0.0119353	0.000999001	0.00480852
k__Bacteria;p__Bacteroidota;c__Bacteroidia;o__Bacteroidales;f__Bacteroidaceae;	0.157362	0.0135255	0.0183885	0.0452724	0.000557153	0.00373213	0.000999001	0.00480852
k__Bacteria;p__Firmicutes;c__Negativicutes;o__Veillonellales-Selenomonadales;f__Veillonellaceae;	0.0260101	0.000735773	0.00428886	0.0983725	0.00556783	0.0117981	0.000999001	0.00480852
k__Bacteria;p__Actinobacteriota;c__Actinobacteria;o__Bifidobacteriales;f__Bifidobacteriaceae;	0.0298758	0.00232799	0.00762887	0.0596867	0.00399628	0.00999535	0.017982	0.0511142
k__Bacteria;p__Firmicutes;c__Bacilli;o__Erysipelotrichales;f__Erysipelotrichaceae;	0.00748504	0.000406664	0.00318851	0.00136756	1.64643e-06	0.000202881	0.002997	0.0124358
k__Bacteria;p__Fusobacteriota;c__Fusobacteriia;o__Fusobacteriales;f__Fusobacteriaceae;	0.0102628	0.000355982	0.00298321	0.000314133	2.23458e-07	7.47425e-05	0.000999001	0.00480852
k__Bacteria;p__Firmicutes;c__Clostridia;o__Oscillospirales;f__Eubacterium_coprostanoligenes_group;	0.010076	0.000122722	0.00175158	0.0258009	0.000571123	0.00377864	0.000999001	0.00480852
k__Bacteria;p__Firmicutes;c__Bacilli;o__Erysipelotrichales;f__Erysipelatoclostridiaceae;	0.00454072	1.74197e-05	0.000659919	0.0211573	0.000332845	0.00288464	0.000999001	0.00480852
k__Bacteria;p__Bacteroidota;c__Bacteroidia;o__Bacteroidales;f__Muribaculaceae;	0.00715059	0.000179161	0.00211637	0.00011103	4.38055e-08	3.30929e-05	0.000999001	0.00480852
k__Bacteria;p__Firmicutes;c__Clostridia;o__Oscillospirales;f__Oscillospiraceae;	0.0156396	0.00017127	0.00206924	0.00922834	2.22133e-05	0.000745206	0.001998	0.00869011
k__Bacteria;p__Firmicutes;c__Bacilli;o__Lactobacillales;f__Lactobacillaceae;	0.00460977	7.63525e-05	0.0013816	0.000664148	8.66068e-07	0.000147145	0.000999001	0.00480852
k__Bacteria;p__Desulfobacterota;c__Desulfovibrionia;o__Desulfovibrionales;f__Desulfovibrionaceae;	0.00631516	9.81961e-05	0.00156681	0.000394021	3.06576e-07	8.75466e-05	0.000999001	0.00480852
k__Bacteria;p__Firmicutes;c__Negativicutes;o__Acidaminococcales;f__Acidaminococcaceae;	0.00663877	7.60992e-05	0.0013793	6.49931e-05	1.65775e-08	2.03577e-05	0.000999001	0.00480852
k__Bacteria;p__Firmicutes;c__Bacilli;o__Bacillales;f__Bacillaceae;	0.00649254	0.000111179	0.00166717	0.000787364	5.72818e-07	0.000119668	0.000999001	0.00480852
k__Bacteria;p__Firmicutes;c__Clostridia;o__Clostridia_UCG-014;f__Clostridia_UCG-014;	0.00554269	8.36844e-05	0.00144641	0.000310071	4.51178e-07	0.000106205	0.000999001	0.00480852
k__Bacteria;p__Bacteroidota;c__Bacteroidia;o__Bacteroidales;f__Tannerellaceae;	0.00978078	8.56225e-05	0.00146307	0.00196943	3.92211e-06	0.000313134	0.000999001	0.00480852
k__Bacteria;p__Proteobacteria;c__Gammaproteobacteria;o__Burkholderiales;f__Sutterellaceae;	0.00546687	3.92282e-05	0.000990306	0.00185433	2.27974e-06	0.000238733	0.000999001	0.00480852
k__Bacteria;p__Acidobacteriota;c__Acidobacteriae;o__Bryobacterales;f__Bryobacteraceae;	0.00279132	2.39309e-05	0.000773481	0.00125789	1.41439e-06	0.000188042	0.016983	0.0494425
k__Bacteria;p__Firmicutes;c__Clostridia;o__Clostridiales;f__Clostridiaceae;	0.00402551	2.49986e-05	0.000790548	0.00177851	2.47498e-06	0.000248746	0.004995	0.018032
k__Bacteria;p__Proteobacteria;c__Alphaproteobacteria;o__Acetobacterales;f__Acetobacteraceae;	0.00105749	1.25614e-05	0.000560387	0.000209874	7.5695e-08	4.35014e-05	0.018981	0.0535324
k__Bacteria;p__Proteobacteria;c__Gammaproteobacteria;o__Pseudomonadales;f__Pseudomonadaceae;	0.00127143	1.35428e-05	0.000581868	0.000252525	5.33048e-08	3.65051e-05	0.031968	0.0785065
k__Bacteria;p__Actinobacteriota;c__Coriobacteriia;o__Coriobacteriales;f__Coriobacteriaceae;	0.00197755	3.03045e-06	0.000275248	0.00740109	1.48643e-05	0.000609597	0.000999001	0.00480852
k__Bacteria;p__Proteobacteria;c__Gammaproteobacteria;o__Pasteurellales;f__Pasteurellaceae;	0.000633006	3.88439e-07	9.85442e-05	0.00270805	1.65468e-05	0.000643172	0.000999001	0.00480852
k__Bacteria;p__Proteobacteria;c__Alphaproteobacteria;o__Rhizobiales;f__Beijerinckiaceae;	0.00298901	1.80474e-05	0.000671703	0.00147453	3.31591e-06	0.00028792	0.047952	0.11464
k__Bacteria;p__Actinobacteriota;c__Rubrobacteria;o__Rubrobacterales;f__Rubrobacteriaceae;	0.00210551	1.62004e-05	0.000636405	0.000656024	5.83503e-07	0.000120779	0.016983	0.0494425
k__Bacteria;p__Actinobacteriota;c__Actinobacteria;o__Frankiales;f__Acidothermaceae;	0.000741327	6.14314e-06	0.000391891	0	0	0	0.000999001	0.00480852
k__Bacteria;p__Bacteroidota;c__Bacteroidia;o__Bacteroidales;f__Barnesiellaceae;	0.00134928	8.3652e-06	0.000457307	0.000139464	5.21074e-08	3.60927e-05	0.004995	0.018032
k__Bacteria;p__Bacteroidota;c__Bacteroidia;o__Chitinophagales;f__Chitinophagaceae;	0.00122268	4.7935e-06	0.000346176	0.000406884	3.81399e-07	9.76471e-05	0.015984	0.047297
k__Bacteria;p__Actinobacteriota;c__Coriobacteriia;o__Coriobacteriales;f__Atopobiaceae;	0.00038048	3.95293e-07	9.94099e-05	0.00198567	4.00422e-06	0.000316395	0.000999001	0.00480852
k__Bacteria;p__Acidobacteriota;c__Acidobacteriae;o__Solibacterales;f__Solibacteraceae;	0.00121727	6.14469e-06	0.00039194	0.000138787	3.95328e-08	3.14376e-05	0.002997	0.0124358
k__Bacteria;p__Deferribacterota;c__Deferribacteres;o__Deferribacterales;f__Deferribacteraceae;	0.00066144	4.38397e-06	0.000331058	0	0	0	0.000999001	0.00480852
k__Bacteria;p__Firmicutes;c__Clostridia;o__Monoglobales;f__Monoglobaceae;	0.00103921	2.15856e-06	0.000232302	0.00181913	1.31849e-06	0.000181555	0.003996	0.0150266
k__Bacteria;p__Actinobacteriota;c__Actinobacteria;o__Streptomycetales;f__Streptomycetaceae;	0.00102838	2.20406e-06	0.000234737	0.000249817	8.84718e-08	4.70297e-05	0.001998	0.00869011
k__Bacteria;p__Firmicutes;c__Bacilli;o__Paenibacillales;f__Paenibacillaceae;	0.000964741	3.4376e-06	0.000293155	1.82793e-05	1.81974e-09	6.7449e-06	0.000999001	0.00480852
k__Bacteria;p__Firmicutes;c__Bacilli;o__Lactobacillales;f__Leuconostocaceae;	0.000633006	2.41309e-06	0.000245616	9.47816e-05	3.86984e-08	3.1104e-05	0.026973	0.0715975
k__Bacteria;p__Firmicutes;c__Bacilli;o__Lactobacillales;f__Enterococcaceae;	0.000692583	1.91799e-06	0.000218974	6.0931e-05	2.10509e-08	2.29407e-05	0.000999001	0.00480852
k__Bacteria;p__Bacteroidota;c__Bacteroidia;o__Bacteroidales;f__Marinifilaceae;	0.00106291	1.9492e-06	0.000220749	0.000488125	2.63047e-07	8.10936e-05	0.015984	0.047297
k__Bacteria;p__Acidobacteriota;c__Acidobacteriae;o__Acidobacteriales;f__Koribacteraceae;	0.000338506	8.40007e-07	0.000144914	0	0	0	0.000999001	0.00480852
k__Bacteria;p__Chloroflexi;c__Ktedonobacteria;o__Ktedonobacterales;f__Ktedonobacteraceae;	0.000428548	1.1547e-06	0.000169905	0	0	0	0.000999001	0.00480852
k__Bacteria;p__Patescibacteria;c__Saccharimonadia;o__Saccharimonadales;f__Saccharimonadaceae;	0.00043261	7.20432e-07	0.000134204	7.17632e-05	2.31118e-08	2.40374e-05	0.002997	0.0124358
k__Bacteria;p__Proteobacteria;c__Gammaproteobacteria;o__Burkholderiales;f__Oxalobacteraceae;	0.000525361	6.69749e-07	0.000129398	0.000125247	3.27446e-08	2.86114e-05	0.001998	0.00869011
k__Bacteria;p__Verrucomicrobiota;c__Verrucomicrobiae;o__Chthoniobacterales;f__Chthoniobacteraceae;	0.00043261	5.78125e-07	0.000120221	0.000161129	3.85461e-08	3.10427e-05	0.017982	0.0511142
k__Bacteria;p__Firmicutes;c__Bacilli;o__Bacillales;f__Planococcaceae;	0.000480678	7.20931e-07	0.000134251	9.47816e-05	1.62465e-08	2.01535e-05	0.003996	0.0150266
k__Bacteria;p__Acidobacteriota;c__Acidobacteriae;o__Acidobacteriales;f__Acidobacteriaceae_(Subgroup_1);	0.000130663	2.40084e-07	7.74732e-05	2.70805e-06	1.05302e-10	1.62251e-06	0.012987	0.0404165
k__Bacteria;p__Verrucomicrobiota;c__Verrucomicrobiae;o__Pedosphaerales;f__Pedosphaeraceae;	0.000331736	2.94497e-07	8.58046e-05	0.000125247	4.46663e-08	3.34164e-05	0.024975	0.0677894
k__Bacteria;p__Bacteroidota;c__Bacteroidia;o__Sphingobacteriales;f__Sphingobacteriaceae;	0.000106291	2.09038e-07	7.22908e-05	2.70805e-06	2.9334e-10	2.70805e-06	0.00699301	0.0247498
k__Bacteria;p__Firmicutes;c__Clostridia;o__Christensenellales;f__Christensenellaceae;	0.00049151	4.05921e-07	0.000100737	0.000263357	2.9484e-08	2.71496e-05	0.025974	0.0694565
k__Bacteria;p__Chloroflexi;c__Chloroflexia;o__Chloroflexales;f__Roseiflexaceae;	0.00024237	2.4584e-07	7.83964e-05	7.17632e-05	1.24688e-08	1.76556e-05	0.025974	0.0694565
k__Bacteria;p__Firmicutes;c__Bacilli;o__Brevibacillales;f__Brevibacillaceae;	0.00019024	2.19422e-07	7.40645e-05	3.11425e-05	4.04471e-09	1.00557e-05	0.00599401	0.0214241
k__Bacteria;p__Chloroflexi;c__TK10;o__TK10;f__TK10;	0.000496926	4.40295e-07	0.000104916	0.000201749	6.43826e-08	4.01194e-05	0.00899101	0.029241
k__Bacteria;p__WPS-2;c__WPS-2;o__WPS-2;f__WPS-2;	0.000186855	2.85059e-07	8.44185e-05	4.73908e-06	1.83808e-10	2.14364e-06	0.015984	0.047297
k__Bacteria;p__Chloroflexi;c__Ktedonobacteria;o__Ktedonobacterales;f__JG30-KF-AS9;	0.00013811	2.11198e-07	7.26632e-05	0	0	0	0.000999001	0.00480852
k__Bacteria;p__Firmicutes;c__Bacilli;o__RF39;f__RF39;	0.000218675	1.34161e-07	5.7914e-05	6.77011e-07	1.83338e-11	6.77011e-07	0.000999001	0.00480852
k__Bacteria;p__Firmicutes;c__Clostridia;o__Clostridia;f__Hungateiclostridiaceae;	0.000139464	1.28414e-07	5.66598e-05	0	0	0	0.000999001	0.00480852
k__Bacteria;p__NB1-j;c__NB1-j;o__NB1-j;f__NB1-j;	6.83782e-05	2.49335e-08	2.49667e-05	0.00024237	1.98116e-07	7.03768e-05	0.017982	0.0511142
k__Bacteria;p__Firmicutes;c__Clostridia;o__Peptostreptococcales-Tissierellales;f__Anaerovoracaceae;	0.000479324	1.71424e-07	6.54644e-05	0.000266742	4.24422e-08	3.25738e-05	0.003996	0.0150266
k__Bacteria;p__Bdellovibrionota;c__Oligoflexia;o__0319-6G20;f__0319-6G20;	8.86885e-05	8.99197e-08	4.7413e-05	2.70805e-06	1.42909e-10	1.89017e-06	0.011988	0.037962
k__Bacteria;p__Bacteroidota;c__Bacteroidia;o__Cytophagales;f__Hymenobacteraceae;	0.00012457	7.28011e-08	4.26618e-05	2.77575e-05	4.53126e-09	1.06434e-05	0.002997	0.0124358
k__Bacteria;p__Firmicutes;c__Clostridia;o__Oscillospirales;f__UCG-010;	0.000283668	1.92965e-07	6.94559e-05	1.82793e-05	2.04539e-09	7.15086e-06	0.000999001	0.00480852
k__Bacteria;p__Cyanobacteria;c__Cyanobacteriia;o__Cyanobacteriales;f__Coleofasciculaceae;	7.58253e-05	7.66521e-08	4.37756e-05	0	0	0	0.000999001	0.00480852
k__Bacteria;p__Acidobacteriota;c__Acidobacteriae;o__Acidobacteriales;f__Acidobacteriales;	5.8223e-05	6.02683e-08	3.88163e-05	0	0	0	0.000999001	0.00480852
k__Bacteria;p__Firmicutes;c__Clostridia;o__Clostridia_vadinBB60_group;f__Clostridia_vadinBB60_group;	0.000136756	9.51081e-08	4.87617e-05	1.35402e-05	3.91121e-09	9.88838e-06	0.00799201	0.0264689
k__Bacteria;p__Acidobacteriota;c__Acidobacteriae;o__Subgroup_2;f__Subgroup_2;	6.70241e-05	5.99463e-08	3.87125e-05	0	0	0	0.000999001	0.00480852
k__Bacteria;p__Proteobacteria;c__Gammaproteobacteria;o__Aeromonadales;f__Aeromonadaceae;	2.03103e-06	5.21808e-11	1.14216e-06	7.44713e-05	5.60261e-08	3.74253e-05	0.000999001	0.00480852
k__Bacteria;p__Actinobacteriota;c__Actinobacteria;o__Streptosporangiales;f__Thermomonosporaceae;	0.000172638	7.61439e-08	4.36302e-05	4.12977e-05	7.37065e-09	1.35745e-05	0.004995	0.018032
k__Bacteria;p__Actinobacteriota;c__Actinobacteria;o__Micrococcales;f__Intrasporangiaceae;	0.000138787	6.45043e-08	4.01573e-05	3.79126e-05	7.77728e-09	1.39439e-05	0.015984	0.047297
k__Bacteria;p__Bacteroidota;c__Bacteroidia;o__Sphingobacteriales;f__AKYH767;	5.14529e-05	3.55318e-08	2.98043e-05	3.38506e-06	4.58344e-10	3.38506e-06	0.03996	0.0961705
k__Bacteria;p__Planctomycetota;c__Planctomycetes;o__Gemmatales;f__Gemmataceae;	4.60368e-05	3.08835e-08	2.77865e-05	0	0	0	0.000999001	0.00480852
k__Bacteria;p__Acidobacteriota;c__Acidobacteriae;o__Subgroup_13;f__Subgroup_13;	4.26517e-05	2.79007e-08	2.64106e-05	0	0	0	0.000999001	0.00480852
k__Bacteria;p__Chloroflexi;c__Ktedonobacteria;o__B12-WMSP1;f__B12-WMSP1;	6.0931e-05	4.06822e-08	3.18913e-05	0	0	0	0.000999001	0.00480852
k__Bacteria;p__Myxococcota;c__Myxococcia;o__Myxococcales;f__Anaeromyxobacteraceae;	5.21299e-05	2.48733e-08	2.49366e-05	0	0	0	0.000999001	0.00480852
k__Bacteria;p__Firmicutes;c__Clostridia;o__Peptococcales;f__Peptococcaceae;	6.70241e-05	2.66258e-08	2.58001e-05	0	0	0	0.000999001	0.00480852
k__Bacteria;p__Firmicutes;c__Bacilli;o__Bacillales;f__Sporolactobacillaceae;	4.60368e-05	2.52799e-08	2.51396e-05	0	0	0	0.000999001	0.00480852
k__Bacteria;p__Actinobacteriota;c__Coriobacteriia;o__Coriobacteriales;f__Coriobacteriales_Incertae_Sedis;	4.87448e-05	1.29822e-08	1.80154e-05	0.00027419	4.77689e-08	3.45575e-05	0.000999001	0.00480852
k__Bacteria;p__Chloroflexi;c__Anaerolineae;o__RBG-13-54-9;f__RBG-13-54-9;	4.40057e-05	2.22896e-08	2.3606e-05	2.70805e-06	1.05302e-10	1.62251e-06	0.021978	0.0605654
k__Bacteria;p__Bacteroidota;c__SJA-28;o__SJA-28;f__SJA-28;	2.36954e-05	1.65921e-08	2.03667e-05	2.03103e-06	8.97885e-11	1.49824e-06	6.67675e-08	2.41031e-06
k__Bacteria;p__Actinobacteriota;c__Actinobacteria;o__Streptosporangiales;f__Streptosporangiaceae;	0.000155713	4.88807e-08	3.49574e-05	5.21299e-05	1.1673e-08	1.70829e-05	0.010989	0.0351065
k__Bacteria;p__Bacteroidota;c__Bacteroidia;o__Flavobacteriales;f__Flavobacteriaceae;	1.82793e-05	1.33653e-08	1.82793e-05	2.70805e-06	1.42909e-10	1.89017e-06	3.39503e-05	0.000583621
k__Bacteria;p__Cyanobacteria;c__Cyanobacteriia;o__Cyanobacteriales;f__Nostocaceae;	2.09874e-05	1.17896e-08	1.7168e-05	0	0	0	9.31176e-10	5.60258e-08
k__Bacteria;p__Chloroflexi;c__Anaerolineae;o__1-20;f__1-20;	1.76023e-05	1.14534e-08	1.69215e-05	0	0	0	2.9799e-08	1.19527e-06
k__Bacteria;p__Firmicutes;c__Bacilli;o__Aneurinibacillales;f__Aneurinibacillaceae;	2.57264e-05	1.38378e-08	1.85996e-05	0	0	0	7.27423e-12	2.626e-09
k__Bacteria;p__Firmicutes;c__Bacilli;o__Thermoactinomycetales;f__Thermoactinomycetaceae;	5.61919e-05	1.91569e-08	2.18843e-05	0	0	0	0.000999001	0.00480852
k__Bacteria;p__Chloroflexi;c__Anaerolineae;o__SJA-15;f__SJA-15;	2.09874e-05	9.49549e-09	1.54074e-05	0	0	0	9.31176e-10	5.60258e-08
k__Bacteria;p__Spirochaetota;c__Spirochaetia;o__Spirochaetales;f__Spirochaetaceae;	1.35402e-06	7.33351e-11	1.35402e-06	1.35402e-05	7.33351e-09	1.35402e-05	0.00012111	0.00169485
k__Bacteria;p__Proteobacteria;c__Gammaproteobacteria;o__Burkholderiales;f__Rhodocyclaceae;	2.43724e-05	8.8303e-09	1.48579e-05	3.38506e-06	1.57482e-10	1.9842e-06	7.84033e-07	1.88691e-05
k__Bacteria;p__Firmicutes;c__Clostridia;o__Clostridiales;f__Caloramatoraceae;	3.58816e-05	1.15602e-08	1.70001e-05	0	0	0	0.000999001	0.00480852
k__Bacteria;p__Proteobacteria;c__Gammaproteobacteria;o__Methylococcales;f__Methylomonadaceae;	0	0	0	1.89563e-05	7.15299e-09	1.33725e-05	7.44963e-09	3.36164e-07
k__Bacteria;p__Dependentiae;c__Babeliae;o__Babeliales;f__Babeliaceae;	1.08322e-05	4.69345e-09	1.08322e-05	0	0	0	3.05163e-05	0.00055082
k__Bacteria;p__Desulfobacterota;c__Desulfuromonadia;o__Geobacterales;f__Geobacteraceae;	3.65586e-05	7.69266e-09	1.38678e-05	5.41609e-06	5.71638e-10	3.78034e-06	0.020979	0.0587087
k__Bacteria;p__Firmicutes;c__Bacilli;o__Acholeplasmatales;f__Acholeplasmataceae;	1.96333e-05	4.96375e-09	1.11397e-05	0	0	0	3.72478e-09	1.92092e-07
k__Bacteria;p__Chloroflexi;c__AD3;o__AD3;f__AD3;	2.09874e-05	5.50907e-09	1.17357e-05	0	0	0	9.31176e-10	5.60258e-08
k__Bacteria;p__Firmicutes;c__Clostridia;o__Peptostreptococcales-Tissierellales;f__Peptostreptococcales-Tissierellales;	2.43724e-05	7.02513e-09	1.32525e-05	0	0	0	2.90976e-11	3.50141e-09
k__Bacteria;p__Bacteroidota;c__Bacteroidia;o__Flavobacteriales;f__NS9_marine_group;	8.80115e-06	3.09841e-09	8.80115e-06	2.70805e-06	1.42909e-10	1.89017e-06	0.0490411	0.116473
k__Bacteria;p__Firmicutes;c__Bacilli;o__Staphylococcales;f__Gemellaceae;	3.38506e-05	4.99243e-09	1.11719e-05	7.44713e-06	6.01254e-10	3.87703e-06	0.012987	0.0404165
k__Bacteria;p__Bacteroidota;c__Ignavibacteria;o__Ignavibacteriales;f__PHOS-HE36;	8.80115e-06	3.09841e-09	8.80115e-06	0	0	0	0.000244134	0.00293775
k__Bacteria;p__Bacteroidota;c__Rhodothermia;o__Rhodothermales;f__Rhodothermaceae;	9.47816e-06	6.97624e-10	4.17619e-06	4.06207e-05	5.86681e-09	1.21107e-05	0.00899101	0.029241
k__Bacteria;p__Acidobacteriota;c__Blastocatellia;o__DS-100;f__DS-100;	1.55713e-05	2.17702e-09	7.37736e-06	4.67138e-05	6.46806e-09	1.27162e-05	0.024975	0.0677894
k__Bacteria;p__Bacteroidota;c__Bacteroidia;o__Flavobacteriales;f__Weeksellaceae;	8.12414e-06	2.64006e-09	8.12414e-06	0	0	0	0.00048827	0.00480852
k__Bacteria;p__Cyanobacteria;c__Cyanobacteriia;o__Cyanobacteriales;f__Cyanobacteriales_Incertae_Sedis;	7.44713e-06	2.21839e-09	7.44713e-06	0	0	0	0.000976544	0.00480852
k__Bacteria;p__Latescibacterota;c__Latescibacterota;o__Latescibacterota;f__Latescibacterota;	7.44713e-06	6.38862e-10	3.99644e-06	4.12977e-05	5.90395e-09	1.2149e-05	0.003996	0.0150266
k__Bacteria;p__Methylomirabilota;c__Methylomirabilia;o__Rokubacteriales;f__WX65;	1.35402e-05	3.08384e-09	8.78043e-06	4.06207e-06	3.21546e-10	2.83525e-06	0.009355	0.0301532
k__Bacteria;p__Actinobacteriota;c__Actinobacteria;o__Micrococcales;f__Brevibacteriaceae;	2.09874e-05	4.79452e-09	1.09482e-05	2.03103e-06	1.65004e-10	2.03103e-06	7.65914e-07	1.88691e-05
k__Bacteria;p__Bacteroidota;c__Bacteroidia;o__Bacteroidales;f__Porphyromonadaceae;	9.47816e-06	2.35236e-09	7.66871e-06	0	0	0	0.000122067	0.00169485
k__Bacteria;p__SAR324_clade(Marine_group_B);c__SAR324_clade(Marine_group_B);o__SAR324_clade(Marine_group_B);f__SAR324_clade(Marine_group_B);	7.44713e-06	9.39724e-10	4.84697e-06	2.16644e-05	3.09136e-09	8.79113e-06	0.00191382	0.00869011
k__Bacteria;p__Desulfobacterota;c__Syntrophobacteria;o__Syntrophobacterales;f__Syntrophobacteraceae;	6.77011e-06	1.83338e-09	6.77011e-06	0	0	0	0.0019531	0.00869011
k__Bacteria;p__Proteobacteria;c__Alphaproteobacteria;o__Elsterales;f__URHD0088;	1.48943e-05	3.04435e-09	8.72403e-06	0	0	0	4.768e-07	1.32404e-05
k__Bacteria;p__Planctomycetota;c__Planctomycetes;o__Isosphaerales;f__Isosphaeraceae;	2.43724e-05	4.05412e-09	1.00674e-05	0	0	0	2.90976e-11	3.50141e-09
k__Bacteria;p__Bacteroidota;c__Bacteroidia;o__Bacteroidales;f__Bacteroidales_RF16_group;	1.21862e-05	2.48023e-09	7.87437e-06	0	0	0	7.629e-06	0.000153004
k__Bacteria;p__Proteobacteria;c__Gammaproteobacteria;o__Competibacterales;f__Competibacteraceae;	6.0931e-06	1.48504e-09	6.0931e-06	0	0	0	0.0039062	0.0150266
k__Bacteria;p__Firmicutes;c__Clostridia;o__Eubacteriales;f__Eubacteriaceae;	2.64034e-05	2.95174e-09	8.59031e-06	6.0931e-06	7.32881e-10	4.28042e-06	1.52195e-05	0.000289171
k__Bacteria;p__Firmicutes;c__Limnochordia;o__Limnochordia;f__Limnochordia;	1.55713e-05	3.15482e-09	8.88091e-06	0	0	0	2.38398e-07	7.17181e-06
k__Bacteria;p__Proteobacteria;c__Gammaproteobacteria;o__Enterobacterales;f__Erwiniaceae;	9.47816e-06	1.78825e-09	6.68627e-06	0	0	0	0.000122067	0.00169485
k__Bacteria;p__Chloroflexi;c__Anaerolineae;o__SBR1031;f__SBR1031;	7.44713e-06	1.3158e-09	5.73542e-06	0	0	0	0.000976544	0.00480852
k__Bacteria;p__Actinobacteriota;c__Actinobacteria;o__Frankiales;f__Frankiales;	5.41609e-06	1.17336e-09	5.41609e-06	0	0	0	0.00781243	0.0261138
k__Bacteria;p__Firmicutes;c__Incertae_Sedis;o__DTU014;f__DTU014;	1.55713e-05	2.66592e-09	8.16382e-06	0	0	0	2.38398e-07	7.17181e-06
k__Bacteria;p__Chloroflexi;c__Chloroflexia;o__Thermomicrobiales;f__Thermomicrobiaceae;	7.44713e-06	1.3158e-09	5.73542e-06	0	0	0	0.000976544	0.00480852
k__Bacteria;p__Elusimicrobiota;c__Elusimicrobia;o__MVP-88;f__MVP-88;	8.12414e-06	1.43662e-09	5.99295e-06	2.03103e-06	1.65004e-10	2.03103e-06	0.0351558	0.0851761
k__Bacteria;p__Proteobacteria;c__Alphaproteobacteria;o__Elsterales;f__Elsteraceae;	5.41609e-06	1.17336e-09	5.41609e-06	0	0	0	0.00781243	0.0261138
k__Bacteria;p__Firmicutes;c__Clostridia;o__Thermincolales;f__Thermincolaceae;	1.28632e-05	1.95513e-09	6.9913e-06	0	0	0	3.81448e-06	8.10015e-05
k__Bacteria;p__Bacteroidota;c__Kryptonia;o__Kryptoniales;f__BSV26;	5.41609e-06	1.17336e-09	5.41609e-06	0	0	0	0.00781243	0.0261138
k__Bacteria;p__Chloroflexi;c__Ktedonobacteria;o__Ktedonobacterales;f__Ktedonobacterales;	8.80115e-06	1.5941e-09	6.31288e-06	0	0	0	0.000244134	0.00293775
k__Bacteria;p__Firmicutes;c__Bacilli;o__Lactobacillales;f__Aerococcaceae;	9.47816e-06	1.78825e-09	6.68627e-06	1.35402e-06	7.33351e-11	1.35402e-06	0.00418081	0.0155595
k__Bacteria;p__Acidobacteriota;c__Subgroup_20;o__Subgroup_20;f__Subgroup_20;	8.12414e-06	7.22069e-10	4.24873e-06	1.76023e-05	1.5626e-09	6.2502e-06	0.0335513	0.081838
k__Bacteria;p__Actinobacteriota;c__Actinobacteria;o__Streptosporangiales;f__Streptosporangiales_Incertae_Sedis;	8.80115e-06	1.51888e-09	6.16215e-06	0	0	0	0.000244134	0.00293775
k__Bacteria;p__Verrucomicrobiota;c__Verrucomicrobiae;o__Verrucomicrobiales;f__Verrucomicrobiaceae;	8.12414e-06	1.32379e-09	5.75281e-06	6.77011e-07	1.83338e-11	6.77011e-07	0.0034179	0.0138636
k__Bacteria;p__Firmicutes;c__Desulfitobacteriia;o__Desulfitobacteriales;f__Heliobacteriaceae;	4.73908e-06	8.98355e-10	4.73908e-06	0	0	0	0.0156249	0.047297
k__Bacteria;p__Bacteroidota;c__Bacteroidia;o__Flavobacteriales;f__Cryomorphaceae;	1.01552e-05	1.56777e-09	6.26054e-06	0	0	0	6.1033e-05	0.0010015
k__Bacteria;p__MBNT15;c__MBNT15;o__MBNT15;f__MBNT15;	4.06207e-06	3.21546e-10	2.83525e-06	1.48943e-05	1.61525e-09	6.35463e-06	0.00371901	0.0149174
k__Bacteria;p__Bacteroidota;c__Bacteroidia;o__Cytophagales;f__Cytophagaceae;	4.73908e-06	8.98355e-10	4.73908e-06	0	0	0	0.0156249	0.047297
k__Bacteria;p__Myxococcota;c__Polyangia;o__FFCH16767;f__FFCH16767;	4.06207e-06	6.60016e-10	4.06207e-06	0	0	0	0.0312498	0.0772684
k__Bacteria;p__Proteobacteria;c__Gammaproteobacteria;o__R7C24;f__R7C24;	6.77011e-06	8.17969e-10	4.52208e-06	1.82793e-05	1.44367e-09	6.00764e-06	0.00763171	0.0261138
k__Bacteria;p__Actinobacteriota;c__Actinobacteria;o__FFCH16263;f__FFCH16263;	0	0	0	1.28632e-05	1.42862e-09	5.97625e-06	3.81448e-06	8.10015e-05
k__Bacteria;p__Fibrobacterota;c__Fibrobacteria;o__Fibrobacterales;f__Fibrobacteraceae;	0	0	0	9.47816e-06	1.22413e-09	5.53203e-06	0.000122067	0.00169485
k__Bacteria;p__Firmicutes;c__Clostridia;o__Clostridiales;f__Oxobacteraceae;	4.06207e-06	6.60016e-10	4.06207e-06	0	0	0	0.0312498	0.0772684
k__Bacteria;p__Bacteroidota;c__Bacteroidia;o__Bacteroidales;f__Dysgonomonadaceae;	4.06207e-06	6.60016e-10	4.06207e-06	0	0	0	0.0312498	0.0772684
k__Bacteria;p__Acidobacteriota;c__Acidobacteriae;o__AKIW659;f__AKIW659;	4.06207e-06	6.60016e-10	4.06207e-06	0	0	0	0.0312498	0.0772684
k__Bacteria;p__Acidobacteriota;c__AT-s3-28;o__AT-s3-28;f__AT-s3-28;	4.06207e-06	6.60016e-10	4.06207e-06	0	0	0	0.0312498	0.0772684
k__Bacteria;p__Proteobacteria;c__Alphaproteobacteria;o__Rhizobiales;f__D05-2;	2.70805e-06	2.9334e-10	2.70805e-06	9.47816e-06	1.0737e-09	5.18098e-06	0.0308833	0.0772684
k__Bacteria;p__Patescibacteria;c__Saccharimonadia;o__Saccharimonadales;f__LWQ8;	6.0931e-06	7.32881e-10	4.28042e-06	6.77011e-07	1.83338e-11	6.77011e-07	0.0214842	0.0596599
k__Bacteria;p__Firmicutes;c__Clostridia;o__Oscillospirales;f__Clostridium_methylpentosum_group;	8.80115e-06	8.04336e-10	4.48424e-06	0	0	0	0.000244134	0.00293775
k__Bacteria;p__Proteobacteria;c__Gammaproteobacteria;o__Steroidobacterales;f__Woeseiaceae;	0	0	0	6.77011e-06	7.42753e-10	4.30916e-06	0.0019531	0.00869011
k__Bacteria;p__Planctomycetota;c__Phycisphaerae;o__Tepidisphaerales;f__WD2101_soil_group;	5.41609e-06	4.21207e-10	3.24502e-06	0	0	0	0.00781243	0.0261138
k__Bacteria;p__Bacteroidota;c__Bacteroidia;o__Chitinophagales;f__37-13;	0	0	0	4.06207e-06	3.59154e-10	2.99647e-06	0.0312498	0.0772684
k__Bacteria;p__Proteobacteria;c__Alphaproteobacteria;o__Ferrovibrionales;f__Ferrovibrionaceae;	0	0	0	6.0931e-06	4.32019e-10	3.28641e-06	0.0039062	0.0150266
k__Bacteria;p__Proteobacteria;c__Alphaproteobacteria;o__Puniceispirillales;f__Puniceispirillales_Incertae_Sedis;	8.12414e-06	6.46853e-10	4.02136e-06	6.77011e-07	1.83338e-11	6.77011e-07	0.0034179	0.0138636
k__Bacteria;p__Proteobacteria;c__Gammaproteobacteria;o__Burkholderiales;f__Chromobacteriaceae;	5.41609e-06	4.58815e-10	3.38679e-06	0	0	0	0.00781243	0.0261138
k__Bacteria;p__Bacteroidota;c__Bacteroidia;o__Sphingobacteriales;f__env.OPS_17;	6.77011e-06	4.79499e-10	3.46229e-06	0	0	0	0.0019531	0.00869011
k__Bacteria;p__Fusobacteriota;c__Fusobacteriia;o__Fusobacteriales;f__Leptotrichiaceae;	4.06207e-06	3.59154e-10	2.99647e-06	0	0	0	0.0312498	0.0772684
k__Bacteria;p__Cyanobacteria;c__Cyanobacteriia;o__Leptolyngbyales;f__Leptolyngbyaceae;	4.06207e-06	3.59154e-10	2.99647e-06	0	0	0	0.0312498	0.0772684
k__Bacteria;p__Elusimicrobiota;c__Lineage_IIa;o__Lineage_IIa;f__Lineage_IIa;	7.44713e-06	7.14077e-10	4.22515e-06	0	0	0	0.000976544	0.00480852
k__Bacteria;p__Proteobacteria;c__Alphaproteobacteria;o__Azospirillales;f__Inquilinaceae;	4.06207e-06	2.46331e-10	2.48159e-06	0	0	0	0.0312498	0.0772684

## Sheet: Table S7
Taxa	mean(group1)	variance(group1)	standard error(group1)	mean(group2)	variance(group2)	standard error(group2)	p value	q value
k__Bacteria;p__Verrucomicrobiota;c__Verrucomicrobiae;o__Verrucomicrobiales;f__Akkermansiaceae;g__Akkermansia;	0.0347652	0.0112473	0.0167685	0.000874699	9.25625e-06	0.000481047	0.000999001	0.00364913
k__Bacteria;p__Bacteroidota;c__Bacteroidia;o__Bacteroidales;f__Bacteroidaceae;g__Bacteroides;	0.157362	0.0135255	0.0183885	0.0452724	0.000557153	0.00373213	0.000999001	0.00364913
k__Bacteria;p__Firmicutes;c__Clostridia;o__Oscillospirales;f__Ruminococcaceae;g__Faecalibacterium;	0.119876	0.00895511	0.0149625	0.221436	0.00431849	0.0103905	0.000999001	0.00364913
k__Bacteria;p__Actinobacteriota;c__Actinobacteria;o__Bifidobacteriales;f__Bifidobacteriaceae;g__Bifidobacterium;	0.0298758	0.00232799	0.00762887	0.0596867	0.00399628	0.00999535	0.017982	0.0453285
k__Bacteria;p__Firmicutes;c__Negativicutes;o__Veillonellales-Selenomonadales;f__Veillonellaceae;g__Dialister;	0.0232418	0.000760809	0.00436122	0.0601376	0.00278329	0.0083416	0.000999001	0.00364913
k__Bacteria;p__Firmicutes;c__Negativicutes;o__Veillonellales-Selenomonadales;f__Veillonellaceae;g__Megasphaera;	0.00208046	8.28175e-06	0.000455021	0.0381063	0.00129433	0.00568843	0.000999001	0.00364913
k__Bacteria;p__Firmicutes;c__Clostridia;o__Lachnospirales;f__Lachnospiraceae;g__Ruminococcus_gnavus_group;	0.0131821	0.000594158	0.00385408	0.0022795	1.28008e-05	0.000565704	0.001998	0.00670819
k__Bacteria;p__Firmicutes;c__Clostridia;o__Lachnospirales;f__Lachnospiraceae;g__Blautia;	0.0263784	0.000564915	0.00375804	0.0393702	0.000825599	0.00454312	0.026973	0.0650817
k__Bacteria;p__Fusobacteriota;c__Fusobacteriia;o__Fusobacteriales;f__Fusobacteriaceae;g__Fusobacterium;	0.0102628	0.000355982	0.00298321	0.000281637	1.90927e-07	6.90882e-05	0.000999001	0.00364913
k__Bacteria;p__Firmicutes;c__Clostridia;o__Oscillospirales;f__Ruminococcaceae;g__Subdoligranulum;	0.0107706	0.000128883	0.00179502	0.0223637	0.000248263	0.0024913	0.000999001	0.00364913
k__Bacteria;p__Firmicutes;c__Clostridia;o__Oscillospirales;f__Eubacterium_coprostanoligenes_group;g__Eubacterium_coprostanoligenes_group;	0.010076	0.000122722	0.00175158	0.0258009	0.000571123	0.00377864	0.000999001	0.00364913
k__Bacteria;p__Firmicutes;c__Bacilli;o__Erysipelotrichales;f__Erysipelatoclostridiaceae;g__Catenibacterium;	0.00247718	1.61387e-05	0.000635191	0.0184289	0.000355913	0.00298292	0.000999001	0.00364913
k__Bacteria;p__Bacteroidota;c__Bacteroidia;o__Bacteroidales;f__Muribaculaceae;g__Muribaculaceae;	0.00712148	0.000176074	0.00209806	0.00011103	4.38055e-08	3.30929e-05	0.000999001	0.00364913
k__Bacteria;p__Firmicutes;c__Clostridia;o__Lachnospirales;f__Lachnospiraceae;g__Lachnospiraceae_NK4A136_group;	0.00593333	0.000177185	0.00210467	0.0002945	2.99428e-08	2.736e-05	0.000999001	0.00364913
k__Bacteria;p__Firmicutes;c__Clostridia;o__Lachnospirales;f__Lachnospiraceae;g__Fusicatenibacter;	0.00759336	0.000109171	0.00165205	0.0146905	0.000148346	0.00192579	0.004995	0.0152754
k__Bacteria;p__Firmicutes;c__Bacilli;o__Lactobacillales;f__Lactobacillaceae;g__Lactobacillus;	0.00460706	7.62961e-05	0.00138109	0.000664148	8.66068e-07	0.000147145	0.000999001	0.00364913
k__Bacteria;p__Desulfobacterota;c__Desulfovibrionia;o__Desulfovibrionales;f__Desulfovibrionaceae;g__Desulfovibrio;	0.00572549	9.21698e-05	0.00151797	0.000333767	2.53716e-07	7.96424e-05	0.000999001	0.00364913
k__Bacteria;p__Firmicutes;c__Clostridia;o__Lachnospirales;f__Lachnospiraceae;g__Ruminococcus_torques_group;	0.00838072	3.51389e-05	0.000937268	0.0143053	6.44523e-05	0.00126937	0.001998	0.00670819
k__Bacteria;p__Firmicutes;c__Negativicutes;o__Acidaminococcales;f__Acidaminococcaceae;g__Phascolarctobacterium;	0.00662253	7.61461e-05	0.00137973	6.49931e-05	1.65775e-08	2.03577e-05	0.000999001	0.00364913
k__Bacteria;p__Firmicutes;c__Clostridia;o__Clostridia_UCG-014;f__Clostridia_UCG-014;g__Clostridia_UCG-014;	0.00554269	8.36844e-05	0.00144641	0.000310071	4.51178e-07	0.000106205	0.000999001	0.00364913
k__Bacteria;p__Bacteroidota;c__Bacteroidia;o__Bacteroidales;f__Prevotellaceae;g__Alloprevotella;	0.00414263	7.76135e-05	0.00139296	1.21862e-05	3.04435e-09	8.72403e-06	0.000999001	0.00364913
k__Bacteria;p__Firmicutes;c__Bacilli;o__Bacillales;f__Bacillaceae;g__Bacillus;	0.00639505	0.000107208	0.00163713	0.000780594	5.62946e-07	0.000118632	0.000999001	0.00364913
k__Bacteria;p__Bacteroidota;c__Bacteroidia;o__Bacteroidales;f__Tannerellaceae;g__Parabacteroides;	0.00973001	8.57929e-05	0.00146452	0.00196943	3.92211e-06	0.000313134	0.000999001	0.00364913
k__Bacteria;p__Proteobacteria;c__Gammaproteobacteria;o__Burkholderiales;f__Sutterellaceae;g__Parasutterella;	0.00447234	3.95044e-05	0.000993786	0.00028096	3.61399e-07	9.50524e-05	0.000999001	0.00364913
k__Bacteria;p__Acidobacteriota;c__Acidobacteriae;o__Bryobacterales;f__Bryobacteraceae;g__Bryobacter;	0.00279132	2.39309e-05	0.000773481	0.00125789	1.41439e-06	0.000188042	0.02997	0.0702454
k__Bacteria;p__Firmicutes;c__Clostridia;o__Clostridiales;f__Clostridiaceae;g__Clostridium_sensu_stricto_1;	0.00361727	2.03778e-05	0.000713753	0.00175752	2.47225e-06	0.000248609	0.001998	0.00670819
k__Bacteria;p__Firmicutes;c__Clostridia;o__Lachnospirales;f__Lachnospiraceae;g__Dorea;	0.00360982	1.24179e-05	0.000557177	0.00643702	2.17484e-05	0.000737367	0.003996	0.0124128
k__Bacteria;p__Proteobacteria;c__Gammaproteobacteria;o__Pseudomonadales;f__Pseudomonadaceae;g__Pseudomonas;	0.00126872	1.35461e-05	0.000581939	0.000252525	5.33048e-08	3.65051e-05	0.023976	0.0583861
k__Bacteria;p__Firmicutes;c__Clostridia;o__Oscillospirales;f__Ruminococcaceae;g__CAG-352;	0.00204525	1.85746e-05	0.000681443	0.000524007	1.35454e-06	0.00018402	0.031968	0.0716556
k__Bacteria;p__Actinobacteriota;c__Coriobacteriia;o__Coriobacteriales;f__Coriobacteriaceae;g__Collinsella;	0.00195453	3.10884e-06	0.000278785	0.00740109	1.48643e-05	0.000609597	0.000999001	0.00364913
k__Bacteria;p__Proteobacteria;c__Gammaproteobacteria;o__Pasteurellales;f__Pasteurellaceae;g__Haemophilus;	0.000615403	3.6675e-07	9.57536e-05	0.00266472	1.58356e-05	0.000629198	0.000999001	0.00364913
k__Bacteria;p__Proteobacteria;c__Alphaproteobacteria;o__Rhizobiales;f__Beijerinckiaceae;g__Methylobacterium-Methylorubrum;	0.00106426	1.31014e-05	0.000572306	0	0	0	0.000999001	0.00364913
k__Bacteria;p__Actinobacteriota;c__Rubrobacteria;o__Rubrobacterales;f__Rubrobacteriaceae;g__Rubrobacter;	0.00210551	1.62004e-05	0.000636405	0.000656024	5.83503e-07	0.000120779	0.011988	0.0320629
k__Bacteria;p__Firmicutes;c__Clostridia;o__Oscillospirales;f__Oscillospiraceae;g__Colidextribacter;	0.00175684	1.27822e-05	0.000565291	0.000151651	2.59042e-08	2.54481e-05	0.000999001	0.00364913
k__Bacteria;p__Actinobacteriota;c__Actinobacteria;o__Frankiales;f__Acidothermaceae;g__Acidothermus;	0.000741327	6.14314e-06	0.000391891	0	0	0	0.000999001	0.00364913
k__Bacteria;p__Firmicutes;c__Bacilli;o__Erysipelotrichales;f__Erysipelotrichaceae;g__Clostridium_innocuum_group;	0.000794134	5.45551e-06	0.000369307	8.46264e-05	2.76864e-08	2.63089e-05	0.002997	0.00985265
k__Bacteria;p__Firmicutes;c__Clostridia;o__Peptostreptococcales-Tissierellales;f__Peptostreptococcaceae;g__Intestinibacter;	0.00207301	4.95083e-06	0.000351811	0.00516424	4.70425e-06	0.000342938	0.000999001	0.00364913
k__Bacteria;p__Firmicutes;c__Clostridia;o__Oscillospirales;f__Oscillospiraceae;g__Flavonifractor;	0.00101687	6.60448e-06	0.00040634	0.000219352	2.69196e-08	2.59421e-05	0.003996	0.0124128
k__Bacteria;p__Firmicutes;c__Clostridia;o__Oscillospirales;f__Oscillospiraceae;g__UCG-005;	0.00110556	3.63242e-06	0.000301348	0.000462399	2.84254e-07	8.42992e-05	0.012987	0.0343851
k__Bacteria;p__Firmicutes;c__Clostridia;o__Lachnospirales;f__Lachnospiraceae;g__Coprococcus;	0.00217253	3.18415e-06	0.000282142	0.00319346	6.49138e-06	0.000402845	0.041958	0.0917033
k__Bacteria;p__Bacteroidota;c__Bacteroidia;o__Bacteroidales;f__Barnesiellaceae;g__Barnesiella;	0.00108593	8.31258e-06	0.000455867	0.000127955	5.12965e-08	3.58108e-05	0.035964	0.0792615
k__Bacteria;p__Actinobacteriota;c__Coriobacteriia;o__Coriobacteriales;f__Atopobiaceae;g__Olsenella;	0.000366263	3.91158e-07	9.88885e-05	0.00197687	3.92456e-06	0.000313231	0.000999001	0.00364913
k__Bacteria;p__Firmicutes;c__Bacilli;o__Erysipelotrichales;f__Erysipelatoclostridiaceae;g__Erysipelatoclostridium;	0.000911934	3.67933e-06	0.000303287	5.9577e-05	1.42609e-08	1.88818e-05	0.000999001	0.00364913
k__Bacteria;p__Acidobacteriota;c__Acidobacteriae;o__Solibacterales;f__Solibacteraceae;g__Candidatus_Solibacter;	0.00121727	6.14469e-06	0.00039194	0.000138787	3.95328e-08	3.14376e-05	0.000999001	0.00364913
k__Bacteria;p__Deferribacterota;c__Deferribacteres;o__Deferribacterales;f__Deferribacteraceae;g__Mucispirillum;	0.00066144	4.38397e-06	0.000331058	0	0	0	0.000999001	0.00364913
k__Bacteria;p__Firmicutes;c__Clostridia;o__Monoglobales;f__Monoglobaceae;g__Monoglobus;	0.00103921	2.15856e-06	0.000232302	0.00181913	1.31849e-06	0.000181555	0.00599401	0.0181895
k__Bacteria;p__Firmicutes;c__Clostridia;o__Lachnospirales;f__Lachnospiraceae;g__Eubacterium_ruminantium_group;	0.00121794	2.6273e-06	0.000256286	0.00214139	5.65227e-06	0.000375908	0.045954	0.0996092
k__Bacteria;p__Actinobacteriota;c__Thermoleophilia;o__Solirubrobacterales;f__Solirubrobacteraceae;g__Conexibacter;	0.000618111	1.94496e-06	0.000220508	0.000216644	5.41176e-08	3.67823e-05	0.045954	0.0996092
k__Bacteria;p__Firmicutes;c__Clostridia;o__Lachnospirales;f__Lachnospiraceae;g__Eubacterium_ventriosum_group;	0.000872668	1.02833e-06	0.000160338	0.0022206	4.3326e-06	0.000329112	0.000999001	0.00364913
k__Bacteria;p__Proteobacteria;c__Gammaproteobacteria;o__Enterobacterales;f__Enterobacteriaceae;g__Enterobacter;	0.00134793	2.71248e-06	0.000260407	0.00019701	1.73146e-07	6.57924e-05	0.000999001	0.00364913
k__Bacteria;p__Actinobacteriota;c__Actinobacteria;o__Streptomycetales;f__Streptomycetaceae;g__Streptomyces;	0.000980313	1.89277e-06	0.00021753	0.000249817	8.84718e-08	4.70297e-05	0.000999001	0.00364913
k__Bacteria;p__Firmicutes;c__Clostridia;o__Oscillospirales;f__Oscillospiraceae;g__Oscillibacter;	0.000990468	2.86176e-06	0.000267477	5.41609e-05	4.3625e-09	1.04433e-05	0.000999001	0.00364913
k__Bacteria;p__Bacteroidota;c__Bacteroidia;o__Bacteroidales;f__Rikenellaceae;g__Rikenellaceae_RC9_gut_group;	0.0003534	1.56674e-06	0.00019791	8.80115e-06	2.23343e-09	7.47233e-06	0.01998	0.0497295
k__Bacteria;p__Firmicutes;c__Bacilli;o__Lactobacillales;f__Leuconostocaceae;g__Weissella;	0.000633006	2.41309e-06	0.000245616	9.47816e-05	3.86984e-08	3.1104e-05	0.027972	0.0672864
k__Bacteria;p__Firmicutes;c__Clostridia;o__Lachnospirales;f__Lachnospiraceae;g__Lachnospiraceae_ND3007_group;	0.000725756	1.17521e-06	0.000171407	0.0016079	1.79628e-06	0.000211913	0.000999001	0.00364913
k__Bacteria;p__Bacteroidota;c__Bacteroidia;o__Bacteroidales;f__Prevotellaceae;g__Prevotellaceae_NK3B31_group;	0.000345953	1.15247e-06	0.00016974	6.77011e-07	1.83338e-11	6.77011e-07	0.000999001	0.00364913
k__Bacteria;p__Firmicutes;c__Negativicutes;o__Veillonellales-Selenomonadales;f__Veillonellaceae;g__Veillonella;	0.000625559	1.9586e-06	0.000221281	0.000128632	3.89522e-08	3.12059e-05	0.00999001	0.0274638
k__Bacteria;p__Firmicutes;c__Bacilli;o__Lactobacillales;f__Enterococcaceae;g__Enterococcus;	0.000692583	1.91799e-06	0.000218974	6.0931e-05	2.10509e-08	2.29407e-05	0.000999001	0.00364913
k__Bacteria;p__Acidobacteriota;c__Acidobacteriae;o__Acidobacteriales;f__Koribacteraceae;g__Candidatus_Koribacter;	0.000338506	8.40007e-07	0.000144914	0	0	0	0.000999001	0.00364913
k__Bacteria;p__Bacteroidota;c__Bacteroidia;o__Chitinophagales;f__Chitinophagaceae;g__Flavisolibacter;	0.000385219	9.91697e-07	0.000157456	1.96333e-05	2.25599e-09	7.50998e-06	0.003996	0.0124128
k__Bacteria;p__Firmicutes;c__Clostridia;o__Lachnospirales;f__Lachnospiraceae;g__Ruminococcus_gauvreauii_group;	0.000259972	7.52456e-08	4.33721e-05	0.00119966	6.78602e-07	0.00013025	0.000999001	0.00364913
k__Bacteria;p__Firmicutes;c__Clostridia;o__Peptostreptococcales-Tissierellales;f__Peptostreptococcaceae;g__Paraclostridium;	0.000100875	3.79725e-07	9.74327e-05	0	0	0	0.000999001	0.00364913
k__Bacteria;p__Patescibacteria;c__Saccharimonadia;o__Saccharimonadales;f__Saccharimonadaceae;g__Candidatus_Saccharimonas;	0.00042584	7.1575e-07	0.000133768	6.0931e-05	1.99227e-08	2.23174e-05	0.003996	0.0124128
k__Bacteria;p__Firmicutes;c__Clostridia;o__Lachnospirales;f__Lachnospiraceae;g__Eubacterium_xylanophilum_group;	0.000210551	3.77976e-07	9.72081e-05	2.03103e-06	1.65004e-10	2.03103e-06	0.000999001	0.00364913
k__Bacteria;p__Actinobacteriota;c__Coriobacteriia;o__Coriobacteriales;f__Eggerthellaceae;g__Enterorhabdus;	0.000408915	7.89116e-07	0.000140456	2.77575e-05	4.86973e-09	1.10337e-05	0.000999001	0.00364913
k__Bacteria;p__Proteobacteria;c__Gammaproteobacteria;o__Pseudomonadales;f__Moraxellaceae;g__Acinetobacter;	9.68126e-05	3.04205e-07	8.72073e-05	0	0	0	0.000999001	0.00364913
k__Bacteria;p__Firmicutes;c__Bacilli;o__Paenibacillales;f__Paenibacillaceae;g__Paenibacillus;	0.000372356	6.18375e-07	0.000124336	8.80115e-06	9.17159e-10	4.78842e-06	0.001998	0.00670819
k__Bacteria;p__Bacteroidota;c__Bacteroidia;o__Bacteroidales;f__Marinifilaceae;g__Odoribacter;	0.000446151	5.45049e-07	0.000116731	0.000167899	4.45727e-08	3.33814e-05	0.017982	0.0453285
k__Bacteria;p__Firmicutes;c__Clostridia;o__Lachnospirales;f__Lachnospiraceae;g__ASF356;	0.000145557	2.60911e-07	8.07637e-05	0	0	0	0.000999001	0.00364913
k__Bacteria;p__Firmicutes;c__Clostridia;o__Oscillospirales;f__Ruminococcaceae;g__Eubacterium_siraeum_group;	0.000576137	7.81188e-07	0.000139749	1.48943e-05	2.29219e-09	7.56999e-06	0.000999001	0.00364913
k__Bacteria;p__Firmicutes;c__Clostridia;o__Clostridiales;f__Clostridiaceae;g__Clostridium_sensu_stricto_12;	0.000101552	2.09391e-07	7.23517e-05	0	0	0	0.000999001	0.00364913
k__Bacteria;p__Firmicutes;c__Clostridia;o__Lachnospirales;f__Lachnospiraceae;g__Lachnospiraceae_UCG-004;	0.00049151	3.28562e-07	9.06314e-05	0.00121794	2.8407e-07	8.42718e-05	0.000999001	0.00364913
k__Bacteria;p__Firmicutes;c__Bacilli;o__Brevibacillales;f__Brevibacillaceae;g__Brevibacillus;	0.00019024	2.19422e-07	7.40645e-05	3.11425e-05	4.04471e-09	1.00557e-05	0.00799201	0.0223606
k__Bacteria;p__Firmicutes;c__Clostridia;o__Peptostreptococcales-Tissierellales;f__Peptostreptococcaceae;g__Terrisporobacter;	0.000596447	3.77863e-07	9.71935e-05	0.00106765	4.02474e-07	0.000100309	0.002997	0.00985265
k__Bacteria;p__Firmicutes;c__Bacilli;o__Alicyclobacillales;f__Alicyclobacillaceae;g__Alicyclobacillus;	0.000121185	2.03721e-07	7.13654e-05	0	0	0	0.000999001	0.00364913
k__Bacteria;p__Bacteroidota;c__Bacteroidia;o__Bacteroidales;f__Marinifilaceae;g__Butyricimonas;	0.000614726	6.68711e-07	0.000129297	0.000320226	1.13646e-07	5.33025e-05	0.033966	0.0752787
k__Bacteria;p__Chloroflexi;c__TK10;o__TK10;f__TK10;g__TK10;	0.000496926	4.40295e-07	0.000104916	0.000201749	6.43826e-08	4.01194e-05	0.00899101	0.0250668
k__Bacteria;p__WPS-2;c__WPS-2;o__WPS-2;f__WPS-2;g__WPS-2;	0.000186855	2.85059e-07	8.44185e-05	4.73908e-06	1.83808e-10	2.14364e-06	0.012987	0.0343851
k__Bacteria;p__Bacteroidota;c__Bacteroidia;o__Bacteroidales;f__Barnesiellaceae;g__Coprobacter;	0.000223414	3.34173e-07	9.1402e-05	1.15092e-05	8.60747e-10	4.63882e-06	0.000999001	0.00364913
k__Bacteria;p__Firmicutes;c__Bacilli;o__Bacillales;f__Planococcaceae;g__Domibacillus;	0.000178731	2.42638e-07	7.78842e-05	0	0	0	0.000999001	0.00364913
k__Bacteria;p__Acidobacteriota;c__Vicinamibacteria;o__Subgroup_17;f__Subgroup_17;g__Subgroup_17;	0.000223414	2.3346e-07	7.63969e-05	0.000443442	2.66702e-07	8.16551e-05	0.048951	0.105432
k__Bacteria;p__Firmicutes;c__Clostridia;o__Oscillospirales;f__Oscillospiraceae;g__Intestinimonas;	0.00026268	3.07526e-07	8.76821e-05	1.21862e-05	5.30081e-09	1.15117e-05	0.000999001	0.00364913
k__Bacteria;p__Firmicutes;c__Clostridia;o__Oscillospirales;f__Ruminococcaceae;g__UBA1819;	0.000379126	1.82134e-07	6.74786e-05	0.000132017	1.19287e-08	1.7269e-05	0.000999001	0.00364913
k__Bacteria;p__Proteobacteria;c__Gammaproteobacteria;o__Burkholderiales;f__Oxalobacteraceae;g__Massilia;	0.000264711	2.66093e-07	8.15618e-05	7.44713e-05	1.54474e-08	1.96516e-05	0.018981	0.0476943
k__Bacteria;p__Firmicutes;c__Clostridia;o__Lachnospirales;f__Lachnospiraceae;g__Tuzzerella;	0.000121862	1.47648e-07	6.07553e-05	3.38506e-06	3.07913e-10	2.7745e-06	0.00699301	0.0208207
k__Bacteria;p__Firmicutes;c__Bacilli;o__Paenibacillales;f__Paenibacillaceae;g__Ammoniphilus;	0.000327674	3.93407e-07	9.91725e-05	5.41609e-06	4.58815e-10	3.38679e-06	0.000999001	0.00364913
k__Bacteria;p__Firmicutes;c__Bacilli;o__Erysipelotrichales;f__Erysipelotrichaceae;g__Faecalitalea;	0.000154359	1.78644e-07	6.68289e-05	2.30184e-05	2.12672e-09	7.29164e-06	0.014985	0.0395424
k__Bacteria;p__Chloroflexi;c__Ktedonobacteria;o__Ktedonobacterales;f__JG30-KF-AS9;g__JG30-KF-AS9;	0.00013811	2.11198e-07	7.26632e-05	0	0	0	0.000999001	0.00364913
k__Bacteria;p__Firmicutes;c__Bacilli;o__RF39;f__RF39;g__RF39;	0.000218675	1.34161e-07	5.7914e-05	6.77011e-07	1.83338e-11	6.77011e-07	0.000999001	0.00364913
k__Bacteria;p__Firmicutes;c__Clostridia;o__Oscillospirales;f__Butyricicoccaceae;g__UCG-009;	0.000141495	1.70156e-07	6.52219e-05	7.44713e-06	7.89293e-10	4.44211e-06	0.01998	0.0497295
k__Bacteria;p__NB1-j;c__NB1-j;o__NB1-j;f__NB1-j;g__NB1-j;	6.83782e-05	2.49335e-08	2.49667e-05	0.00024237	1.98116e-07	7.03768e-05	0.011988	0.0320629
k__Bacteria;p__Proteobacteria;c__Gammaproteobacteria;o__Burkholderiales;f__Comamonadaceae;g__Comamonas;	6.36391e-05	8.16671e-08	4.51849e-05	2.70805e-06	2.9334e-10	2.70805e-06	0.04995	0.107094
k__Bacteria;p__Proteobacteria;c__Alphaproteobacteria;o__Rhizobiales;f__Beijerinckiaceae;g__Roseiarcus;	6.36391e-05	7.86209e-08	4.43342e-05	0	0	0	0.000999001	0.00364913
k__Bacteria;p__Bacteroidota;c__Bacteroidia;o__Sphingobacteriales;f__Sphingobacteriaceae;g__Pedobacter;	4.26517e-05	7.27668e-08	4.26517e-05	0	0	0	0.000999001	0.00364913
k__Bacteria;p__Firmicutes;c__Clostridia;o__Clostridiales;f__Clostridiaceae;g__Clostridium_sensu_stricto_10;	6.56701e-05	7.09992e-08	4.21305e-05	4.73908e-06	2.96631e-10	2.72319e-06	0.033966	0.0752787
k__Bacteria;p__Bdellovibrionota;c__Oligoflexia;o__0319-6G20;f__0319-6G20;g__0319-6G20;	8.86885e-05	8.99197e-08	4.7413e-05	2.70805e-06	1.42909e-10	1.89017e-06	0.011988	0.0320629
k__Bacteria;p__Firmicutes;c__Clostridia;o__Clostridiales;f__Clostridiaceae;g__Clostridium_sensu_stricto_8;	8.12414e-05	6.9123e-08	4.15701e-05	1.35402e-06	7.33351e-11	1.35402e-06	0.001998	0.00670819
k__Bacteria;p__Firmicutes;c__Clostridia;o__Oscillospirales;f__UCG-010;g__UCG-010;	0.000283668	1.92965e-07	6.94559e-05	1.82793e-05	2.04539e-09	7.15086e-06	0.000999001	0.00364913
k__Bacteria;p__Desulfobacterota;c__Desulfovibrionia;o__Desulfovibrionales;f__Desulfovibrionaceae;g__Bilophila;	0.000440057	2.19921e-07	7.41486e-05	5.41609e-05	6.28049e-09	1.25305e-05	0.000999001	0.00364913
k__Bacteria;p__Verrucomicrobiota;c__Verrucomicrobiae;o__Pedosphaerales;f__Pedosphaeraceae;g__ADurb.Bin063-1;	8.93655e-05	6.96571e-08	4.17304e-05	0	0	0	0.000999001	0.00364913
k__Bacteria;p__Acidobacteriota;c__Acidobacteriae;o__Acidobacteriales;f__Acidobacteriales;g__Acidobacteriales;	5.8223e-05	6.02683e-08	3.88163e-05	0	0	0	0.000999001	0.00364913
k__Bacteria;p__Chloroflexi;c__Ktedonobacteria;o__Ktedonobacterales;f__Ktedonobacteraceae;g__1921-3;	0.000106968	8.86396e-08	4.70743e-05	0	0	0	0.000999001	0.00364913
k__Bacteria;p__Chloroflexi;c__Ktedonobacteria;o__Ktedonobacterales;f__Ktedonobacteraceae;g__FCPS473;	9.27506e-05	8.60799e-08	4.63896e-05	0	0	0	0.000999001	0.00364913
k__Bacteria;p__Actinobacteriota;c__Coriobacteriia;o__Coriobacteriales;f__Eggerthellaceae;g__Senegalimassilia;	0.000100875	3.24174e-08	2.84681e-05	0.000591031	1.21168e-07	5.50382e-05	0.000999001	0.00364913
k__Bacteria;p__Proteobacteria;c__Gammaproteobacteria;o__Burkholderiales;f__Burkholderiaceae;g__Burkholderia-Caballeronia-Paraburkholderia;	6.43161e-05	5.4181e-08	3.68039e-05	0	0	0	0.000999001	0.00364913
k__Bacteria;p__Actinobacteriota;c__Coriobacteriia;o__Coriobacteriales;f__Eggerthellaceae;g__Eggerthella;	0.00021529	8.69848e-08	4.66328e-05	5.55149e-05	5.33842e-09	1.15525e-05	0.000999001	0.00364913
k__Bacteria;p__Firmicutes;c__Bacilli;o__Erysipelotrichales;f__Erysipelotrichaceae;g__Faecalibaculum;	0.00019024	1.14722e-07	5.35542e-05	5.00988e-05	7.54223e-09	1.37316e-05	0.00699301	0.0208207
k__Bacteria;p__Firmicutes;c__Clostridia;o__Clostridia_vadinBB60_group;f__Clostridia_vadinBB60_group;g__Clostridia_vadinBB60_group;	0.000136756	9.51081e-08	4.87617e-05	1.35402e-05	3.91121e-09	9.88838e-06	0.011988	0.0320629
k__Bacteria;p__Acidobacteriota;c__Acidobacteriae;o__Subgroup_2;f__Subgroup_2;g__Subgroup_2;	6.70241e-05	5.99463e-08	3.87125e-05	0	0	0	0.000999001	0.00364913
k__Bacteria;p__Proteobacteria;c__Gammaproteobacteria;o__Aeromonadales;f__Aeromonadaceae;g__Aeromonas;	2.03103e-06	5.21808e-11	1.14216e-06	7.44713e-05	5.60261e-08	3.74253e-05	0.001998	0.00670819
k__Bacteria;p__Proteobacteria;c__Gammaproteobacteria;o__Burkholderiales;f__Oxalobacteraceae;g__Noviherbaspirillum;	0.000141495	6.88405e-08	4.14851e-05	3.04655e-05	3.84304e-09	9.80184e-06	0.00799201	0.0223606
k__Bacteria;p__Bacteroidota;c__Bacteroidia;o__Sphingobacteriales;f__Sphingobacteriaceae;g__Sphingobacterium;	4.06207e-05	3.62539e-08	3.01056e-05	0	0	0	0.000999001	0.00364913
k__Bacteria;p__Bacteroidota;c__Bacteroidia;o__Bacteroidales;f__Prevotellaceae;g__Prevotellaceae_Ga6A1_group;	8.59804e-05	4.95252e-08	3.51871e-05	1.35402e-06	7.33351e-11	1.35402e-06	0.002997	0.00985265
k__Bacteria;p__Bacteroidota;c__Bacteroidia;o__Sphingobacteriales;f__AKYH767;g__AKYH767;	5.14529e-05	3.55318e-08	2.98043e-05	3.38506e-06	4.58344e-10	3.38506e-06	0.037962	0.0834319
k__Bacteria;p__Proteobacteria;c__Gammaproteobacteria;o__Burkholderiales;f__Oxalobacteraceae;g__Janthinobacterium;	2.77575e-05	3.08191e-08	2.77575e-05	0	0	0	0.000999001	0.00364913
k__Bacteria;p__Chloroflexi;c__Ktedonobacteria;o__Ktedonobacterales;f__Ktedonobacteraceae;g__HSB_OF53-F07;	6.63471e-05	5.80269e-08	3.80877e-05	0	0	0	0.000999001	0.00364913
k__Bacteria;p__Firmicutes;c__Clostridia;o__Lachnospirales;f__Lachnospiraceae;g__Acetatifactor;	5.61919e-05	3.65317e-08	3.02207e-05	0	0	0	0.000999001	0.00364913
k__Bacteria;p__Myxococcota;c__Polyangia;o__Polyangiales;f__Polyangiaceae;g__Pajaroellobacter;	0.000122539	5.32521e-08	3.6487e-05	2.36954e-05	2.1883e-09	7.39645e-06	0.003996	0.0124128
k__Bacteria;p__Firmicutes;c__Bacilli;o__Erysipelotrichales;f__Erysipelotrichaceae;g__Dubosiella;	0.000132017	6.82651e-08	4.13114e-05	3.79126e-05	6.53623e-09	1.2783e-05	0.020979	0.0518886
k__Bacteria;p__Acidobacteriota;c__Acidobacteriae;o__Subgroup_13;f__Subgroup_13;g__Subgroup_13;	4.26517e-05	2.79007e-08	2.64106e-05	0	0	0	0.000999001	0.00364913
k__Bacteria;p__Firmicutes;c__Bacilli;o__Erysipelotrichales;f__Erysipelotrichaceae;g__Holdemanella;	0.000115769	4.31356e-08	3.28389e-05	0	0	0	0.000999001	0.00364913
k__Bacteria;p__Firmicutes;c__Clostridia;o__Oscillospirales;f__Ruminococcaceae;g__Negativibacillus;	0.000142172	3.83505e-08	3.09639e-05	2.77575e-05	2.38762e-09	7.72597e-06	0.000999001	0.00364913
k__Bacteria;p__Chloroflexi;c__Ktedonobacteria;o__B12-WMSP1;f__B12-WMSP1;g__B12-WMSP1;	6.0931e-05	4.06822e-08	3.18913e-05	0	0	0	0.000999001	0.00364913
k__Bacteria;p__Firmicutes;c__Bacilli;o__Bacillales;f__Planococcaceae;g__Lysinibacillus;	0.000142172	5.02722e-08	3.54514e-05	2.57264e-05	2.63066e-09	8.10966e-06	0.000999001	0.00364913
k__Bacteria;p__Myxococcota;c__Myxococcia;o__Myxococcales;f__Anaeromyxobacteraceae;g__Anaeromyxobacter;	5.21299e-05	2.48733e-08	2.49366e-05	0	0	0	0.000999001	0.00364913
k__Bacteria;p__Firmicutes;c__Bacilli;o__Bacillales;f__Sporolactobacillaceae;g__Pullulanibacillus;	4.60368e-05	2.52799e-08	2.51396e-05	0	0	0	0.000999001	0.00364913
k__Bacteria;p__Firmicutes;c__Clostridia;o__Lachnospirales;f__Lachnospiraceae;g__Lachnospiraceae_NK3A20_group;	4.73908e-05	3.50786e-08	2.96136e-05	0	0	0	0.000999001	0.00364913
k__Bacteria;p__Verrucomicrobiota;c__Verrucomicrobiae;o__Chthoniobacterales;f__Chthoniobacteraceae;g__Chthoniobacter;	8.46264e-05	3.41173e-08	2.9205e-05	1.89563e-05	1.62465e-09	6.3731e-06	0.017982	0.0453285
k__Bacteria;p__Bacteroidota;c__Bacteroidia;o__Bacteroidales;f__Muribaculaceae;g__Muribaculum;	2.91115e-05	1.96082e-08	2.21406e-05	0	0	0	0.000999001	0.00364913
k__Archaea;p__Crenarchaeota;c__Nitrososphaeria;o__Nitrososphaerales;f__Nitrososphaeraceae;g__Candidatus_Nitrososphaera;	7.85333e-05	4.01199e-08	3.16702e-05	4.73908e-06	8.98355e-10	4.73908e-06	0.010989	0.0300011
k__Bacteria;p__Chloroflexi;c__Anaerolineae;o__RBG-13-54-9;f__RBG-13-54-9;g__RBG-13-54-9;	4.40057e-05	2.22896e-08	2.3606e-05	2.70805e-06	1.05302e-10	1.62251e-06	0.022977	0.0561265
k__Bacteria;p__Firmicutes;c__Clostridia;o__Oscillospirales;f__Ruminococcaceae;g__Ruminococcaceae;	7.78563e-05	2.97548e-08	2.7274e-05	3.38506e-06	1.57482e-10	1.9842e-06	0.000999001	0.00364913
k__Bacteria;p__Bacteroidota;c__SJA-28;o__SJA-28;f__SJA-28;g__SJA-28;	2.36954e-05	1.65921e-08	2.03667e-05	2.03103e-06	8.97885e-11	1.49824e-06	6.67675e-08	1.95109e-06
k__Bacteria;p__Firmicutes;c__Bacilli;o__Bacillales;f__Bacillaceae;g__Fictibacillus;	6.83782e-05	3.159e-08	2.81025e-05	0	0	0	0.000999001	0.00364913
k__Bacteria;p__Firmicutes;c__Clostridia;o__Peptostreptococcales-Tissierellales;f__Peptostreptococcaceae;g__Paeniclostridium;	2.43724e-05	1.46219e-08	1.91193e-05	0	0	0	2.90976e-11	3.82634e-09
k__Bacteria;p__Bacteroidota;c__Bacteroidia;o__Bacteroidales;f__Tannerellaceae;g__Tannerellaceae;	1.89563e-05	1.43737e-08	1.89563e-05	0	0	0	7.44963e-09	2.79893e-07
k__Bacteria;p__Firmicutes;c__Clostridia;o__Peptostreptococcales-Tissierellales;f__Anaerovoracaceae;g__Eubacterium_nodatum_group;	4.94218e-05	1.97774e-08	2.22359e-05	0	0	0	0.000999001	0.00364913
k__Bacteria;p__Bacteroidota;c__Bacteroidia;o__Flavobacteriales;f__Flavobacteriaceae;g__Flavobacterium;	1.82793e-05	1.33653e-08	1.82793e-05	0	0	0	1.48994e-08	5.11114e-07
k__Bacteria;p__Proteobacteria;c__Alphaproteobacteria;o__Acetobacterales;f__Acetobacteraceae;g__Acidiphilium;	2.23414e-05	1.3873e-08	1.86233e-05	0	0	0	2.32789e-10	1.66973e-08
k__Bacteria;p__Proteobacteria;c__Gammaproteobacteria;o__Enterobacterales;f__Morganellaceae;g__Providencia;	1.82793e-05	1.33653e-08	1.82793e-05	6.77011e-07	1.83338e-11	6.77011e-07	2.16043e-07	5.22489e-06
k__Bacteria;p__Firmicutes;c__Clostridia;o__Oscillospirales;f__Ruminococcaceae;g__Paludicola;	5.6869e-05	2.25195e-08	2.37274e-05	0	0	0	0.000999001	0.00364913
k__Bacteria;p__Cyanobacteria;c__Cyanobacteriia;o__Cyanobacteriales;f__Coleofasciculaceae;g__Microcoleus_Es-Yyy1400;	3.45276e-05	1.80512e-08	2.12434e-05	0	0	0	0.000999001	0.00364913
k__Bacteria;p__Firmicutes;c__Clostridia;o__Lachnospirales;f__Lachnospiraceae;g__CHKCI001;	8.12414e-06	2.22638e-09	7.46053e-06	2.03103e-05	1.25892e-08	1.77406e-05	0.00791546	0.0223046
k__Bacteria;p__Actinobacteriota;c__Actinobacteria;o__Micrococcales;f__Micrococcaceae;g__Sinomonas;	6.90552e-05	2.46312e-08	2.48149e-05	0	0	0	0.000999001	0.00364913
k__Bacteria;p__Firmicutes;c__Clostridia;o__Oscillospirales;f__Ruminococcaceae;g__Anaerotruncus;	0.000136756	3.77939e-08	3.07384e-05	4.06207e-06	3.59154e-10	2.99647e-06	0.000999001	0.00364913
k__Bacteria;p__Chloroflexi;c__Anaerolineae;o__1-20;f__1-20;g__1-20;	1.76023e-05	1.14534e-08	1.69215e-05	0	0	0	2.9799e-08	9.79644e-07
k__Bacteria;p__Firmicutes;c__Clostridia;o__Peptostreptococcales-Tissierellales;f__Peptostreptococcaceae;g__Peptostreptococcus;	3.04655e-05	1.59151e-08	1.99469e-05	0	0	0	0.000999001	0.00364913
k__Bacteria;p__Chloroflexi;c__Ktedonobacteria;o__Ktedonobacterales;f__Ktedonobacteraceae;g__1921-2;	2.77575e-05	1.27298e-08	1.78394e-05	0	0	0	0.000999001	0.00364913
k__Bacteria;p__Firmicutes;c__Bacilli;o__Aneurinibacillales;f__Aneurinibacillaceae;g__Aneurinibacillus;	2.57264e-05	1.38378e-08	1.85996e-05	0	0	0	7.27423e-12	1.91312e-09
k__Bacteria;p__Firmicutes;c__Clostridia;o__Lachnospirales;f__Lachnospiraceae;g__Lachnospiraceae_UCG-001;	0.000101552	1.86064e-08	2.15676e-05	4.06207e-06	2.08723e-10	2.28431e-06	0.000999001	0.00364913
k__Bacteria;p__Firmicutes;c__Bacilli;o__Paenibacillales;f__Paenibacillaceae;g__Cohnella;	7.71793e-05	2.68726e-08	2.59194e-05	4.06207e-06	3.21546e-10	2.83525e-06	0.001998	0.00670819
k__Bacteria;p__Firmicutes;c__Clostridia;o__Peptostreptococcales-Tissierellales;f__Peptostreptococcaceae;g__Clostridioides;	2.91115e-05	1.09208e-08	1.65233e-05	0	0	0	0.000999001	0.00364913
k__Bacteria;p__Firmicutes;c__Negativicutes;o__Veillonellales-Selenomonadales;f__Selenomonadaceae;g__Selenomonas;	1.89563e-05	9.40946e-09	1.53374e-05	0	0	0	7.44963e-09	2.79893e-07
k__Bacteria;p__Proteobacteria;c__Gammaproteobacteria;o__Burkholderiales;f__Comamonadaceae;g__Azohydromonas;	2.43724e-05	1.21774e-08	1.74481e-05	0	0	0	2.90976e-11	3.82634e-09
k__Bacteria;p__Actinobacteriota;c__Actinobacteria;o__Pseudonocardiales;f__Pseudonocardiaceae;g__Saccharomonospora;	3.24965e-05	1.27189e-08	1.78318e-05	0	0	0	0.000999001	0.00364913
k__Bacteria;p__Actinobacteriota;c__Coriobacteriia;o__Coriobacteriales;f__Eggerthellaceae;g__Adlercreutzia;	6.56701e-05	8.53273e-09	1.46054e-05	0.000128632	1.82304e-08	2.13485e-05	0.021978	0.0540207
k__Bacteria;p__Chloroflexi;c__Anaerolineae;o__SJA-15;f__SJA-15;g__SJA-15;	2.09874e-05	9.49549e-09	1.54074e-05	0	0	0	9.31176e-10	4.89799e-08
k__Bacteria;p__Firmicutes;c__Clostridia;o__Lachnospirales;f__Lachnospiraceae;g__Lachnospiraceae_UCG-006;	6.56701e-05	1.65808e-08	2.03598e-05	4.06207e-06	6.60016e-10	4.06207e-06	0.001998	0.00670819
k__Bacteria;p__Proteobacteria;c__Gammaproteobacteria;o__Xanthomonadales;f__Xanthomonadaceae;g__Stenotrophomonas;	2.23414e-05	8.57034e-09	1.46376e-05	0	0	0	2.32789e-10	1.66973e-08
k__Bacteria;p__Actinobacteriota;c__Actinobacteria;o__Kineosporiales;f__Kineosporiaceae;g__Angustibacter;	1.62483e-05	8.19097e-09	1.43099e-05	0	0	0	1.19198e-07	3.03379e-06
k__Bacteria;p__Firmicutes;c__Bacilli;o__Paenibacillales;f__Paenibacillaceae;g__Oxalophagus;	2.43724e-05	9.3192e-09	1.52637e-05	0	0	0	2.90976e-11	3.82634e-09
k__Bacteria;p__Gemmatimonadota;c__Longimicrobia;o__Longimicrobiales;f__Longimicrobiaceae;g__YC-ZSS-LKJ147;	2.30184e-05	8.40721e-09	1.44976e-05	1.15092e-05	8.98355e-10	4.73908e-06	0.0240917	0.0584872
k__Bacteria;p__Firmicutes;c__Clostridia;o__Lachnospirales;f__Lachnospiraceae;g__Sellimonas;	5.9577e-05	1.45993e-08	1.91045e-05	1.76023e-05	2.23954e-09	7.48255e-06	0.033966	0.0752787
k__Bacteria;p__Firmicutes;c__Clostridia;o__Clostridiales;f__Clostridiaceae;g__Sarcina;	1.28632e-05	6.61849e-09	1.28632e-05	2.03103e-06	1.65004e-10	2.03103e-06	0.00085541	0.00364913
k__Bacteria;p__Proteobacteria;c__Alphaproteobacteria;o__Acetobacterales;f__Acetobacteraceae;g__Acidicaldus;	3.58816e-05	1.2914e-08	1.7968e-05	0	0	0	0.000999001	0.00364913
k__Bacteria;p__Actinobacteriota;c__Actinobacteria;o__Micrococcales;f__Promicromonosporaceae;g__Isoptericola;	1.48943e-05	6.72991e-09	1.2971e-05	0	0	0	4.768e-07	9.17549e-06
k__Bacteria;p__Actinobacteriota;c__Actinobacteria;o__Streptosporangiales;f__Thermomonosporaceae;g__Actinoallomurus;	5.14529e-05	1.73673e-08	2.0837e-05	0	0	0	0.000999001	0.00364913
k__Bacteria;p__Chloroflexi;c__Anaerolineae;o__Anaerolineales;f__Anaerolineaceae;g__Anaerolinea;	1.28632e-05	6.61849e-09	1.28632e-05	0	0	0	3.81448e-06	5.67853e-05
k__Bacteria;p__Actinobacteriota;c__Actinobacteria;o__Propionibacteriales;f__Propionibacteriaceae;g__Cutibacterium;	2.77575e-05	1.1075e-08	1.66396e-05	6.77011e-07	1.83338e-11	6.77011e-07	0.01998	0.0497295
k__Bacteria;p__Firmicutes;c__Clostridia;o__Clostridiales;f__Caloramatoraceae;g__Fonticella;	3.58816e-05	1.15602e-08	1.70001e-05	0	0	0	0.000999001	0.00364913
k__Bacteria;p__Cyanobacteria;c__Cyanobacteriia;o__Cyanobacteriales;f__Coleofasciculaceae;g__Microcoleus_PCC-7113;	1.35402e-05	5.97963e-09	1.22266e-05	0	0	0	1.90723e-06	3.07102e-05
k__Bacteria;p__Acidobacteriota;c__Acidobacteriae;o__Acidobacteriales;f__Acidobacteriaceae_(Subgroup_1);g__Edaphobacter;	1.21862e-05	5.94014e-09	1.21862e-05	0	0	0	7.629e-06	0.000102022
k__Bacteria;p__Bacteroidota;c__Bacteroidia;o__Chitinophagales;f__Chitinophagaceae;g__Parafilimonas;	1.48943e-05	6.16579e-09	1.24155e-05	0	0	0	4.768e-07	9.17549e-06
k__Bacteria;p__Spirochaetota;c__Spirochaetia;o__Spirochaetales;f__Spirochaetaceae;g__Treponema;	1.35402e-06	7.33351e-11	1.35402e-06	1.15092e-05	5.29846e-09	1.15092e-05	0.000728581	0.00364913
k__Bacteria;p__Bacteroidota;c__Bacteroidia;o__Chitinophagales;f__Chitinophagaceae;g__Flaviaesturariibacter;	1.48943e-05	5.67689e-09	1.19131e-05	0	0	0	4.768e-07	9.17549e-06
k__Bacteria;p__Actinobacteriota;c__Actinobacteria;o__Streptomycetales;f__Streptomycetaceae;g__Kitasatospora;	2.30184e-05	7.8431e-09	1.40028e-05	0	0	0	1.16393e-10	1.02038e-08
k__Bacteria;p__Proteobacteria;c__Alphaproteobacteria;o__Rhizobiales;f__Rhizobiaceae;g__Ensifer;	4.73908e-05	1.43944e-08	1.897e-05	3.38506e-06	4.58344e-10	3.38506e-06	0.00699301	0.0208207
k__Bacteria;p__Proteobacteria;c__Alphaproteobacteria;o__Acetobacterales;f__Acetobacteraceae;g__Rhodopila;	1.42172e-05	5.07658e-09	1.12656e-05	0	0	0	9.53607e-07	1.67199e-05
k__Bacteria;p__Acidobacteriota;c__Acidobacteriae;o__Acidobacteriales;f__Acidobacteriaceae_(Subgroup_1);g__Acidipila;	1.42172e-05	4.92614e-09	1.10975e-05	0	0	0	9.53607e-07	1.67199e-05
k__Bacteria;p__Firmicutes;c__Clostridia;o__Lachnospirales;f__Lachnospiraceae;g__Oribacterium;	2.57264e-05	8.72312e-09	1.47675e-05	2.03103e-06	8.97885e-11	1.49824e-06	1.04771e-08	3.75746e-07
k__Bacteria;p__Dependentiae;c__Babeliae;o__Babeliales;f__Babeliaceae;g__Babeliaceae;	1.08322e-05	4.69345e-09	1.08322e-05	0	0	0	3.05163e-05	0.000359364
k__Bacteria;p__Actinobacteriota;c__Actinobacteria;o__Micrococcales;f__Intrasporangiaceae;g__Terrabacter;	2.84345e-05	7.51967e-09	1.3711e-05	0	0	0	0.000999001	0.00364913
k__Bacteria;p__Actinobacteriota;c__Actinobacteria;o__Streptosporangiales;f__Streptosporangiaceae;g__Microbispora;	2.84345e-05	7.06838e-09	1.32932e-05	0	0	0	0.000999001	0.00364913
k__Bacteria;p__Acidobacteriota;c__Acidobacteriae;o__Acidobacteriales;f__Acidobacteriaceae_(Subgroup_1);g__Granulicella;	1.55713e-05	4.47109e-09	1.05725e-05	0	0	0	2.38398e-07	5.22489e-06
k__Bacteria;p__Proteobacteria;c__Gammaproteobacteria;o__Burkholderiales;f__Alcaligenaceae;g__Oligella;	2.36954e-05	7.75425e-09	1.39232e-05	1.01552e-05	2.24471e-09	7.49118e-06	0.0066	0.0199517
k__Bacteria;p__Firmicutes;c__Bacilli;o__Acholeplasmatales;f__Acholeplasmataceae;g__Anaeroplasma;	1.96333e-05	4.96375e-09	1.11397e-05	0	0	0	3.72478e-09	1.63269e-07
k__Bacteria;p__Actinobacteriota;c__Coriobacteriia;o__Coriobacteriales;f__Coriobacteriaceae;g__Enorma;	2.30184e-05	6.56443e-09	1.28106e-05	0	0	0	1.16393e-10	1.02038e-08
k__Bacteria;p__Proteobacteria;c__Alphaproteobacteria;o__Rhizobiales;f__Beijerinckiaceae;g__Methylorosula;	9.47816e-06	3.59342e-09	9.47816e-06	0	0	0	0.000122067	0.00114655
k__Bacteria;p__Bacteroidota;c__Bacteroidia;o__Chitinophagales;f__Chitinophagaceae;g__Edaphobaculum;	2.36954e-05	5.04649e-09	1.12322e-05	4.06207e-06	2.46331e-10	2.48159e-06	4.87292e-06	7.11988e-05
k__Bacteria;p__Chloroflexi;c__AD3;o__AD3;f__AD3;g__AD3;	2.09874e-05	5.50907e-09	1.17357e-05	0	0	0	9.31176e-10	4.89799e-08
k__Bacteria;p__Actinobacteriota;c__Actinobacteria;o__Micrococcales;f__Microbacteriaceae;g__Amnibacterium;	9.47816e-06	3.59342e-09	9.47816e-06	0	0	0	0.000122067	0.00114655
k__Bacteria;p__Firmicutes;c__Bacilli;o__Lactobacillales;f__Carnobacteriaceae;g__Trichococcus;	9.47816e-06	3.59342e-09	9.47816e-06	0	0	0	0.000122067	0.00114655
k__Bacteria;p__Actinobacteriota;c__Actinobacteria;o__Pseudonocardiales;f__Pseudonocardiaceae;g__Saccharopolyspora;	2.57264e-05	6.95555e-09	1.31867e-05	0	0	0	7.27423e-12	1.91312e-09
k__Bacteria;p__Proteobacteria;c__Alphaproteobacteria;o__Acetobacterales;f__Acetobacteraceae;g__Endobacter;	9.47816e-06	3.59342e-09	9.47816e-06	0	0	0	0.000122067	0.00114655
k__Bacteria;p__Firmicutes;c__Negativicutes;o__Veillonellales-Selenomonadales;f__Veillonellaceae;g__Allisonella;	3.11425e-05	6.75247e-09	1.29928e-05	0	0	0	0.000999001	0.00364913
k__Bacteria;p__Proteobacteria;c__Gammaproteobacteria;o__Enterobacterales;f__Morganellaceae;g__Morganella;	0	0	0	2.36954e-05	4.29433e-09	1.03614e-05	5.81959e-11	6.55951e-09
k__Bacteria;p__Actinobacteriota;c__Actinobacteria;o__Corynebacteriales;f__Nocardiaceae;g__Nocardia;	2.64034e-05	5.28342e-09	1.14928e-05	1.21862e-05	9.00706e-10	4.74528e-06	0.00750761	0.0220932
k__Bacteria;p__Firmicutes;c__Clostridia;o__Lachnospirales;f__Lachnospiraceae;g__Frisingicoccus;	2.57264e-05	5.90254e-09	1.21476e-05	0	0	0	7.27423e-12	1.91312e-09
k__Bacteria;p__Proteobacteria;c__Gammaproteobacteria;o__Xanthomonadales;f__Rhodanobacteraceae;g__Dokdonella;	1.08322e-05	3.22674e-09	8.98157e-06	2.70805e-06	1.42909e-10	1.89017e-06	0.0118177	0.0320629
k__Bacteria;p__Cyanobacteria;c__Cyanobacteriia;o__Cyanobacteriales;f__Nostocaceae;g__Tolypothrix;	1.21862e-05	3.49564e-09	9.34832e-06	0	0	0	7.629e-06	0.000102022
k__Bacteria;p__Bacteroidota;c__Ignavibacteria;o__Ignavibacteriales;f__PHOS-HE36;g__PHOS-HE36;	8.80115e-06	3.09841e-09	8.80115e-06	0	0	0	0.000244134	0.0020712
k__Bacteria;p__Bacteroidota;c__Bacteroidia;o__Flavobacteriales;f__NS9_marine_group;g__NS9_marine_group;	8.80115e-06	3.09841e-09	8.80115e-06	2.70805e-06	1.42909e-10	1.89017e-06	0.0490411	0.105432
k__Bacteria;p__Firmicutes;c__Bacilli;o__Staphylococcales;f__Gemellaceae;g__Gemella;	3.38506e-05	4.99243e-09	1.11719e-05	7.44713e-06	6.01254e-10	3.87703e-06	0.020979	0.0518886
k__Bacteria;p__Firmicutes;c__Clostridia;o__Lachnospirales;f__Lachnospiraceae;g__A2;	1.35402e-05	2.97101e-09	8.61831e-06	0	0	0	1.90723e-06	3.07102e-05
k__Bacteria;p__Bacteroidota;c__Bacteroidia;o__Chitinophagales;f__Chitinophagaceae;g__Cnuella;	8.12414e-06	2.64006e-09	8.12414e-06	0	0	0	0.00048827	0.00364913
k__Bacteria;p__Firmicutes;c__Bacilli;o__Erysipelotrichales;f__Erysipelatoclostridiaceae;g__Coprobacillus;	0	0	0	4.12977e-05	5.00136e-09	1.11819e-05	0.000999001	0.00364913
k__Bacteria;p__Proteobacteria;c__Alphaproteobacteria;o__Acetobacterales;f__Acetobacteraceae;g__Acidocella;	8.12414e-06	2.64006e-09	8.12414e-06	0	0	0	0.00048827	0.00364913
k__Bacteria;p__Bacteroidota;c__Bacteroidia;o__Flavobacteriales;f__Weeksellaceae;g__Chryseobacterium;	8.12414e-06	2.64006e-09	8.12414e-06	0	0	0	0.00048827	0.00364913
k__Bacteria;p__Firmicutes;c__Clostridia;o__Lachnospirales;f__Lachnospiraceae;g__Eisenbergiella;	3.31736e-05	6.82534e-09	1.30627e-05	6.77011e-07	1.83338e-11	6.77011e-07	0.00599401	0.0181895
k__Bacteria;p__Acidobacteriota;c__Blastocatellia;o__DS-100;f__DS-100;g__DS-100;	1.55713e-05	2.17702e-09	7.37736e-06	4.67138e-05	6.46806e-09	1.27162e-05	0.025974	0.0628635
k__Bacteria;p__Chloroflexi;c__Ktedonobacteria;o__Ktedonobacterales;f__Ktedonobacteraceae;g__Thermosporothrix;	1.55713e-05	3.30525e-09	9.09017e-06	0	0	0	2.38398e-07	5.22489e-06
k__Bacteria;p__Bacteroidota;c__Rhodothermia;o__Rhodothermales;f__Rhodothermaceae;g__Rhodothermaceae;	9.47816e-06	6.97624e-10	4.17619e-06	3.92667e-05	5.82732e-09	1.20699e-05	0.010989	0.0300011
k__Bacteria;p__Firmicutes;c__Bacilli;o__Erysipelotrichales;f__Erysipelotrichaceae;g__Dielma;	1.69253e-05	3.29773e-09	9.07983e-06	0	0	0	5.95986e-08	1.80859e-06
k__Bacteria;p__Actinobacteriota;c__Actinobacteria;o__Micrococcales;f__Brevibacteriaceae;g__Brevibacterium;	2.09874e-05	4.79452e-09	1.09482e-05	2.03103e-06	1.65004e-10	2.03103e-06	7.65914e-07	1.43882e-05
k__Bacteria;p__Firmicutes;c__Clostridia;o__Clostridia;f__Hungateiclostridiaceae;g__Ruminiclostridium;	3.31736e-05	7.01338e-09	1.32414e-05	0	0	0	0.000999001	0.00364913
k__Bacteria;p__Bacteroidota;c__Bacteroidia;o__Sphingobacteriales;f__Sphingobacteriaceae;g__Mucilaginibacter;	1.35402e-05	2.9334e-09	8.56359e-06	0	0	0	1.90723e-06	3.07102e-05
k__Bacteria;p__Methylomirabilota;c__Methylomirabilia;o__Rokubacteriales;f__WX65;g__WX65;	1.35402e-05	3.08384e-09	8.78043e-06	4.06207e-06	3.21546e-10	2.83525e-06	0.009355	0.0258986
k__Bacteria;p__Latescibacterota;c__Latescibacterota;o__Latescibacterota;f__Latescibacterota;g__Latescibacterota;	7.44713e-06	6.38862e-10	3.99644e-06	4.12977e-05	5.90395e-09	1.2149e-05	0.00699301	0.0208207
k__Bacteria;p__Acidobacteriota;c__Acidobacteriae;o__Acidobacteriales;f__Acidobacteriaceae_(Subgroup_1);g__Acidicapsa;	7.44713e-06	2.21839e-09	7.44713e-06	0	0	0	0.000976544	0.00364913
k__Bacteria;p__Actinobacteriota;c__Actinobacteria;o__Streptosporangiales;f__Streptosporangiaceae;g__Nonomuraea;	3.52046e-05	4.89653e-09	1.10641e-05	3.38506e-06	2.32698e-10	2.41194e-06	0.003996	0.0124128
k__Bacteria;p__Firmicutes;c__Clostridia;o__Peptostreptococcales-Tissierellales;f__Anaerovoracaceae;g__Anaerovorax;	2.09874e-05	3.59107e-09	9.47506e-06	0	0	0	9.31176e-10	4.89799e-08
k__Bacteria;p__Bacteroidota;c__Bacteroidia;o__Chitinophagales;f__Saprospiraceae;g__OLB8;	7.44713e-06	2.21839e-09	7.44713e-06	0	0	0	0.000976544	0.00364913
k__Bacteria;p__Firmicutes;c__Clostridia;o__Peptostreptococcales-Tissierellales;f__Anaerovoracaceae;g__Eubacterium_brachy_group;	4.60368e-05	5.34782e-09	1.15627e-05	2.03103e-05	1.15644e-09	5.37689e-06	0.046953	0.101496
k__Bacteria;p__Bacteroidota;c__Bacteroidia;o__Bacteroidales;f__Porphyromonadaceae;g__Porphyromonas;	9.47816e-06	2.35236e-09	7.66871e-06	0	0	0	0.000122067	0.00114655
k__Bacteria;p__Cyanobacteria;c__Cyanobacteriia;o__Cyanobacteriales;f__Cyanobacteriales_Incertae_Sedis;g__Microseira_Carmichael-Alabama;	7.44713e-06	2.21839e-09	7.44713e-06	0	0	0	0.000976544	0.00364913
k__Bacteria;p__Proteobacteria;c__Alphaproteobacteria;o__Rhodobacterales;f__Rhodobacteraceae;g__Amaricoccus;	1.15092e-05	2.51549e-09	7.93015e-06	2.16644e-05	2.22638e-09	7.46053e-06	0.0443824	0.096734
k__Bacteria;p__Proteobacteria;c__Gammaproteobacteria;o__Burkholderiales;f__Comamonadaceae;g__Ottowia;	7.44713e-06	2.21839e-09	7.44713e-06	0	0	0	0.000976544	0.00364913
k__Bacteria;p__Myxococcota;c__Polyangia;o__Polyangiales;f__Polyangiaceae;g__Minicystis;	1.42172e-05	3.04576e-09	8.72605e-06	0	0	0	9.53607e-07	1.67199e-05
k__Bacteria;p__SAR324_clade(Marine_group_B);c__SAR324_clade(Marine_group_B);o__SAR324_clade(Marine_group_B);f__SAR324_clade(Marine_group_B);g__SAR324_clade(Marine_group_B);	7.44713e-06	9.39724e-10	4.84697e-06	2.16644e-05	3.09136e-09	8.79113e-06	0.00191382	0.00670819
k__Bacteria;p__Bacteroidota;c__Bacteroidia;o__Chitinophagales;f__Chitinophagaceae;g__Flavihumibacter;	6.77011e-06	1.83338e-09	6.77011e-06	0	0	0	0.0019531	0.00670819
k__Bacteria;p__Myxococcota;c__Polyangia;o__Polyangiales;f__Polyangiaceae;g__Sorangium;	2.50494e-05	4.18903e-09	1.02336e-05	6.77011e-06	5.17107e-10	3.59551e-06	9.84768e-05	0.00107914
k__Bacteria;p__Actinobacteriota;c__Actinobacteria;o__Micrococcales;f__Micrococcaceae;g__Enteractinococcus;	1.28632e-05	2.55686e-09	7.99509e-06	2.70805e-06	2.9334e-10	2.70805e-06	0.00259938	0.00869031
k__Bacteria;p__Actinobacteriota;c__Actinobacteria;o__Micrococcales;f__Micrococcaceae;g__Kocuria;	1.21862e-05	2.93152e-09	8.56085e-06	2.70805e-06	2.9334e-10	2.70805e-06	0.00434337	0.0133864
k__Bacteria;p__Proteobacteria;c__Gammaproteobacteria;o__Burkholderiales;f__Comamonadaceae;g__Delftia;	6.77011e-06	1.83338e-09	6.77011e-06	0	0	0	0.0019531	0.00670819
k__Bacteria;p__Desulfobacterota;c__Syntrophobacteria;o__Syntrophobacterales;f__Syntrophobacteraceae;g__Syntrophobacter;	6.77011e-06	1.83338e-09	6.77011e-06	0	0	0	0.0019531	0.00670819
k__Bacteria;p__Proteobacteria;c__Alphaproteobacteria;o__Elsterales;f__URHD0088;g__URHD0088;	1.48943e-05	3.04435e-09	8.72403e-06	0	0	0	4.768e-07	9.17549e-06
k__Bacteria;p__Proteobacteria;c__Gammaproteobacteria;o__Burkholderiales;f__Sutterellaceae;g__AAP99;	6.77011e-06	1.83338e-09	6.77011e-06	0	0	0	0.0019531	0.00670819
k__Bacteria;p__Firmicutes;c__Clostridia;o__Peptostreptococcales-Tissierellales;f__Peptostreptococcales-Tissierellales;g__Peptoniphilus;	1.35402e-05	3.23427e-09	8.99203e-06	0	0	0	1.90723e-06	3.07102e-05
k__Bacteria;p__Proteobacteria;c__Gammaproteobacteria;o__Burkholderiales;f__Oxalobacteraceae;g__Oxalobacter;	3.72356e-05	5.36616e-09	1.15825e-05	3.38506e-06	2.32698e-10	2.41194e-06	0.002997	0.00985265
k__Bacteria;p__Proteobacteria;c__Alphaproteobacteria;o__Rhizobiales;f__Rhizobiaceae;g__Aureimonas;	1.08322e-05	2.0233e-09	7.11213e-06	0	0	0	3.05163e-05	0.000359364
k__Bacteria;p__Acidobacteriota;c__Blastocatellia;o__Blastocatellales;f__Blastocatellaceae;g__JGI_0001001-H03;	7.44713e-06	7.51685e-10	4.33499e-06	1.89563e-05	3.12896e-09	8.84444e-06	0.00947484	0.0261386
k__Bacteria;p__Bacteroidota;c__Bacteroidia;o__Cytophagales;f__Hymenobacteraceae;g__Pontibacter;	5.21299e-05	7.27287e-09	1.34841e-05	2.03103e-06	1.65004e-10	2.03103e-06	0.001998	0.00670819
k__Bacteria;p__Firmicutes;c__Negativicutes;o__Veillonellales-Selenomonadales;f__Veillonellaceae;g__Anaeroglobus;	3.11425e-05	3.93189e-09	9.9145e-06	0	0	0	0.000999001	0.00364913
k__Bacteria;p__Bacteroidota;c__Bacteroidia;o__Bacteroidales;f__Bacteroidales_RF16_group;g__Bacteroidales_RF16_group;	1.21862e-05	2.48023e-09	7.87437e-06	0	0	0	7.629e-06	0.000102022
k__Bacteria;p__Firmicutes;c__Clostridia;o__Lachnospirales;f__Lachnospiraceae;g__Moryella;	1.48943e-05	3.34521e-09	9.14496e-06	0	0	0	4.768e-07	9.17549e-06
k__Bacteria;p__Actinobacteriota;c__Actinobacteria;o__Kineosporiales;f__Kineosporiaceae;g__Quadrisphaera;	1.28632e-05	2.25599e-09	7.50998e-06	0	0	0	3.81448e-06	5.67853e-05
k__Bacteria;p__Actinobacteriota;c__Acidimicrobiia;o__Microtrichales;f__Microtrichaceae;g__Sva0996_marine_group;	2.03103e-06	8.97885e-11	1.49824e-06	1.55713e-05	3.042e-09	8.72066e-06	8.79707e-05	0.00097759
k__Bacteria;p__Firmicutes;c__Clostridia;o__Oscillospirales;f__Oscillospiraceae;g__Oscillospira;	1.89563e-05	3.73069e-09	9.6575e-06	0	0	0	7.44963e-09	2.79893e-07
k__Bacteria;p__Proteobacteria;c__Alphaproteobacteria;o__Azospirillales;f__Azospirillaceae;g__Azospirillum;	2.03103e-05	2.4351e-09	7.80241e-06	0	0	0	1.86237e-09	8.64359e-08
k__Bacteria;p__Firmicutes;c__Clostridia;o__Clostridiales;f__Clostridiaceae;g__Clostridium_sensu_stricto_5;	6.0931e-06	1.48504e-09	6.0931e-06	0	0	0	0.0039062	0.0124128
k__Bacteria;p__Chloroflexi;c__Anaerolineae;o__Anaerolineales;f__Anaerolineaceae;g__UTCFX1;	1.08322e-05	1.87287e-09	6.84263e-06	0	0	0	3.05163e-05	0.000359364
k__Bacteria;p__Firmicutes;c__Clostridia;o__Oscillospirales;f__Ruminococcaceae;g__Phocea;	1.42172e-05	2.06796e-09	7.19019e-06	4.73908e-06	2.59023e-10	2.54472e-06	0.0125405	0.0334273
k__Bacteria;p__Proteobacteria;c__Gammaproteobacteria;o__Competibacterales;f__Competibacteraceae;g__Candidatus_Competibacter;	6.0931e-06	1.48504e-09	6.0931e-06	0	0	0	0.0039062	0.0124128
k__Bacteria;p__Firmicutes;c__Limnochordia;o__Limnochordia;f__Limnochordia;g__Hydrogenispora;	1.55713e-05	3.15482e-09	8.88091e-06	0	0	0	2.38398e-07	5.22489e-06
k__Bacteria;p__Firmicutes;c__Clostridia;o__Clostridiales;f__Clostridiaceae;g__Clostridium_sensu_stricto_3;	7.44713e-06	1.54145e-09	6.20775e-06	0	0	0	0.000976544	0.00364913
k__Bacteria;p__Firmicutes;c__Clostridia;o__Oscillospirales;f__Ruminococcaceae;g__Fournierella;	3.31736e-05	4.49366e-09	1.05991e-05	6.77011e-07	1.83338e-11	6.77011e-07	0.000999001	0.00364913
k__Bacteria;p__Firmicutes;c__Clostridia;o__Clostridia;f__Hungateiclostridiaceae;g__Anaerobacterium;	1.62483e-05	2.77545e-09	8.32984e-06	0	0	0	1.19198e-07	3.03379e-06
k__Bacteria;p__Actinobacteriota;c__Actinobacteria;o__Streptosporangiales;f__Thermomonosporaceae;g__Actinomadura;	2.03103e-05	3.45051e-09	9.28778e-06	2.70805e-06	1.80517e-10	2.12437e-06	6.1642e-06	8.84283e-05
k__Bacteria;p__Actinobacteriota;c__Actinobacteria;o__Pseudonocardiales;f__Pseudonocardiaceae;g__Amycolatopsis;	1.15092e-05	2.02659e-09	7.11791e-06	0	0	0	1.52581e-05	0.000197355
k__Bacteria;p__Actinobacteriota;c__Actinobacteria;o__Micrococcales;f__Microbacteriaceae;g__Agrococcus;	3.38506e-06	4.58344e-10	3.38506e-06	1.62483e-05	3.37718e-09	9.18855e-06	0.00054608	0.00364913
k__Bacteria;p__Firmicutes;c__Clostridia;o__Oscillospirales;f__Ruminococcaceae;g__Candidatus_Soleaferrea;	2.30184e-05	2.9917e-09	8.64826e-06	4.73908e-06	4.8467e-10	3.48091e-06	2.53177e-05	0.000317075
k__Bacteria;p__Firmicutes;c__Clostridia;o__Eubacteriales;f__Eubacteriaceae;g__Eubacterium;	2.64034e-05	2.95174e-09	8.59031e-06	6.0931e-06	7.32881e-10	4.28042e-06	1.52195e-05	0.000197355
k__Bacteria;p__Firmicutes;c__Clostridia;o__Clostridiales;f__Clostridiaceae;g__Clostridium_sensu_stricto_18;	6.0931e-06	1.48504e-09	6.0931e-06	0	0	0	0.0039062	0.0124128
k__Bacteria;p__Proteobacteria;c__Gammaproteobacteria;o__Burkholderiales;f__Oxalobacteraceae;g__Duganella;	5.41609e-06	1.17336e-09	5.41609e-06	0	0	0	0.00781243	0.0220932
k__Bacteria;p__Proteobacteria;c__Gammaproteobacteria;o__Methylococcales;f__Methylomonadaceae;g__Methylovulum;	0	0	0	9.47816e-06	1.78825e-09	6.68627e-06	0.000122067	0.00114655
k__Bacteria;p__Proteobacteria;c__Alphaproteobacteria;o__Rhizobiales;f__Xanthobacteraceae;g__Rhodopseudomonas;	4.06207e-06	6.60016e-10	4.06207e-06	1.35402e-05	2.36929e-09	7.69625e-06	0.009355	0.0258986
k__Bacteria;p__Actinobacteriota;c__Acidimicrobiia;o__Microtrichales;f__Ilumatobacteraceae;g__Ilumatobacteraceae;	2.70805e-06	2.9334e-10	2.70805e-06	1.89563e-05	2.60246e-09	8.06607e-06	1.92994e-05	0.0002456
k__Bacteria;p__Firmicutes;c__Clostridia;o__Oscillospirales;f__Oscillospiraceae;g__Papillibacter;	1.96333e-05	2.7825e-09	8.34042e-06	4.06207e-06	1.33508e-10	1.82693e-06	0.000116832	0.00114655
k__Bacteria;p__Chloroflexi;c__Anaerolineae;o__SBR1031;f__SBR1031;g__SBR1031;	7.44713e-06	1.3158e-09	5.73542e-06	0	0	0	0.000976544	0.00364913
k__Bacteria;p__Elusimicrobiota;c__Elusimicrobia;o__MVP-88;f__MVP-88;g__MVP-88;	8.12414e-06	1.43662e-09	5.99295e-06	2.03103e-06	1.65004e-10	2.03103e-06	0.0351558	0.0776973
k__Bacteria;p__Actinobacteriota;c__Actinobacteria;o__Frankiales;f__Frankiales;g__Frankiales;	5.41609e-06	1.17336e-09	5.41609e-06	0	0	0	0.00781243	0.0220932
k__Bacteria;p__Proteobacteria;c__Gammaproteobacteria;o__Enterobacterales;f__Erwiniaceae;g__Pantoea;	9.47816e-06	1.78825e-09	6.68627e-06	0	0	0	0.000122067	0.00114655
k__Bacteria;p__Planctomycetota;c__Planctomycetes;o__Isosphaerales;f__Isosphaeraceae;g__Aquisphaera;	2.16644e-05	2.97853e-09	8.62921e-06	0	0	0	4.65583e-10	3.06121e-08
k__Bacteria;p__Chloroflexi;c__Ktedonobacteria;o__Ktedonobacterales;f__Ktedonobacterales;g__Ktedonobacterales;	8.80115e-06	1.5941e-09	6.31288e-06	0	0	0	0.000244134	0.0020712
k__Bacteria;p__Bacteroidota;c__Kryptonia;o__Kryptoniales;f__BSV26;g__BSV26;	5.41609e-06	1.17336e-09	5.41609e-06	0	0	0	0.00781243	0.0220932
k__Bacteria;p__Firmicutes;c__Bacilli;o__Bacillales;f__Bacillaceae;g__Terribacillus;	1.69253e-05	2.28232e-09	7.55368e-06	0	0	0	5.95986e-08	1.80859e-06
k__Bacteria;p__Firmicutes;c__Bacilli;o__Erysipelotrichales;f__Erysipelotrichaceae;g__Faecalicoccus;	9.47816e-06	1.78825e-09	6.68627e-06	0	0	0	0.000122067	0.00114655
k__Bacteria;p__Firmicutes;c__Bacilli;o__Thermoactinomycetales;f__Thermoactinomycetaceae;g__Shimazuella;	2.03103e-05	3.82659e-09	9.78083e-06	0	0	0	1.86237e-09	8.64359e-08
k__Bacteria;p__Chloroflexi;c__Chloroflexia;o__Thermomicrobiales;f__Thermomicrobiaceae;g__Nitrolancea;	7.44713e-06	1.3158e-09	5.73542e-06	0	0	0	0.000976544	0.00364913
k__Bacteria;p__Actinobacteriota;c__Coriobacteriia;o__Coriobacteriales;f__Eggerthellaceae;g__DNF00809;	8.80115e-06	1.5941e-09	6.31288e-06	0	0	0	0.000244134	0.0020712
k__Bacteria;p__Firmicutes;c__Bacilli;o__Alicyclobacillales;f__Alicyclobacillaceae;g__Effusibacillus;	1.21862e-05	2.14176e-09	7.31738e-06	0	0	0	7.629e-06	0.000102022
k__Bacteria;p__Firmicutes;c__Bacilli;o__Lactobacillales;f__Aerococcaceae;g__Facklamia;	9.47816e-06	1.78825e-09	6.68627e-06	1.35402e-06	7.33351e-11	1.35402e-06	0.00418081	0.0129359
k__Bacteria;p__Firmicutes;c__Clostridia;o__Oscillospirales;f__Ruminococcaceae;g__DTU089;	2.64034e-05	3.32782e-09	9.12115e-06	1.28632e-05	7.89293e-10	4.44211e-06	0.0119273	0.0320629
k__Bacteria;p__Firmicutes;c__Clostridia;o__Thermincolales;f__Thermincolaceae;g__Thermincola;	1.28632e-05	1.95513e-09	6.9913e-06	0	0	0	3.81448e-06	5.67853e-05
k__Bacteria;p__Firmicutes;c__Incertae_Sedis;o__DTU014;f__DTU014;g__DTU014;	1.55713e-05	2.66592e-09	8.16382e-06	0	0	0	2.38398e-07	5.22489e-06
k__Bacteria;p__Proteobacteria;c__Gammaproteobacteria;o__Burkholderiales;f__Comamonadaceae;g__Rhodoferax;	5.41609e-06	1.17336e-09	5.41609e-06	0	0	0	0.00781243	0.0220932
k__Bacteria;p__Firmicutes;c__Clostridia;o__Lachnospirales;f__Lachnospiraceae;g__Lachnospiraceae_NK4B4_group;	7.44713e-06	1.16537e-09	5.39762e-06	0	0	0	0.000976544	0.00364913
k__Bacteria;p__Desulfobacterota;c__Desulfuromonadia;o__Geobacterales;f__Geobacteraceae;g__Citrifermentans;	2.09874e-05	2.87652e-09	8.48016e-06	5.41609e-06	5.71638e-10	3.78034e-06	0.000294051	0.00246815
k__Bacteria;p__Actinobacteriota;c__Actinobacteria;o__Pseudonocardiales;f__Pseudonocardiaceae;g__Actinokineospora;	0	0	0	4.73908e-06	8.98355e-10	4.73908e-06	0.0156249	0.0397679
k__Bacteria;p__Firmicutes;c__Clostridia;o__Peptostreptococcales-Tissierellales;f__Peptostreptococcaceae;g__Sporacetigenium;	9.47816e-06	1.11131e-09	5.27093e-06	2.70805e-06	1.80517e-10	2.12437e-06	0.0308833	0.0702454
k__Bacteria;p__Actinobacteriota;c__Actinobacteria;o__Streptosporangiales;f__Streptosporangiales_Incertae_Sedis;g__Motilibacter;	8.80115e-06	1.51888e-09	6.16215e-06	0	0	0	0.000244134	0.0020712
k__Bacteria;p__MBNT15;c__MBNT15;o__MBNT15;f__MBNT15;g__MBNT15;	4.06207e-06	3.21546e-10	2.83525e-06	1.48943e-05	1.61525e-09	6.35463e-06	0.00371901	0.0120753
k__Bacteria;p__Firmicutes;c__Bacilli;o__Lactobacillales;f__Carnobacteriaceae;g__Alkalibacterium;	4.73908e-06	8.98355e-10	4.73908e-06	0	0	0	0.0156249	0.0397679
k__Bacteria;p__Firmicutes;c__Clostridia;o__Lachnospirales;f__Lachnospiraceae;g__GCA-900066755;	8.12414e-06	1.32379e-09	5.75281e-06	0	0	0	0.00048827	0.00364913
k__Bacteria;p__Firmicutes;c__Clostridia;o__Clostridia;f__Hungateiclostridiaceae;g__Pseudoclostridium;	4.73908e-06	8.98355e-10	4.73908e-06	0	0	0	0.0156249	0.0397679
k__Bacteria;p__Firmicutes;c__Bacilli;o__Bacillales;f__Bacillaceae;g__Caldibacillus;	4.73908e-06	8.98355e-10	4.73908e-06	0	0	0	0.0156249	0.0397679
k__Bacteria;p__Proteobacteria;c__Alphaproteobacteria;o__Rhodobacterales;f__Rhodobacteraceae;g__Rhodobacter;	4.73908e-06	8.98355e-10	4.73908e-06	0	0	0	0.0156249	0.0397679
k__Bacteria;p__Acidobacteriota;c__Acidobacteriae;o__Acidobacteriales;f__Acidobacteriaceae_(Subgroup_1);g__Occallatibacter;	4.73908e-06	8.98355e-10	4.73908e-06	0	0	0	0.0156249	0.0397679
k__Bacteria;p__Firmicutes;c__Bacilli;o__Thermoactinomycetales;f__Thermoactinomycetaceae;g__Thermoactinomyces;	9.47816e-06	1.75064e-09	6.61559e-06	0	0	0	0.000122067	0.00114655
k__Bacteria;p__Bacteroidota;c__Bacteroidia;o__Cytophagales;f__Cytophagaceae;g__Sporocytophaga;	4.73908e-06	8.98355e-10	4.73908e-06	0	0	0	0.0156249	0.0397679
k__Bacteria;p__Firmicutes;c__Clostridia;o__Lachnospirales;f__Lachnospiraceae;g__Lactonifactor;	4.73908e-06	8.98355e-10	4.73908e-06	0	0	0	0.0156249	0.0397679
k__Bacteria;p__Proteobacteria;c__Gammaproteobacteria;o__Burkholderiales;f__Burkholderiaceae;g__Cupriavidus;	1.08322e-05	1.45918e-09	6.03983e-06	2.03103e-06	1.65004e-10	2.03103e-06	0.00442493	0.0135847
k__Bacteria;p__Acidobacteriota;c__Subgroup_20;o__Subgroup_20;f__Subgroup_20;g__Subgroup_20;	8.12414e-06	7.22069e-10	4.24873e-06	1.76023e-05	1.5626e-09	6.2502e-06	0.0335513	0.0749915
k__Bacteria;p__Proteobacteria;c__Gammaproteobacteria;o__Burkholderiales;f__Oxalobacteraceae;g__Herbaspirillum;	1.01552e-05	1.45495e-09	6.03106e-06	0	0	0	6.1033e-05	0.000697899
k__Bacteria;p__Myxococcota;c__Myxococcia;o__Myxococcales;f__Myxococcaceae;g__Cystobacter;	2.03103e-06	1.65004e-10	2.03103e-06	1.35402e-05	1.80517e-09	6.71783e-06	0.000488258	0.00364913
k__Bacteria;p__Actinobacteriota;c__Actinobacteria;o__Propionibacteriales;f__Nocardioidaceae;g__Actinopolymorpha;	6.0931e-06	9.58527e-10	4.89522e-06	0	0	0	0.0039062	0.0124128
k__Bacteria;p__Myxococcota;c__Polyangia;o__FFCH16767;f__FFCH16767;g__FFCH16767;	4.06207e-06	6.60016e-10	4.06207e-06	0	0	0	0.0312498	0.0702454
k__Bacteria;p__Proteobacteria;c__Gammaproteobacteria;o__Burkholderiales;f__Comamonadaceae;g__Simplicispira;	4.06207e-06	6.60016e-10	4.06207e-06	0	0	0	0.0312498	0.0702454
k__Bacteria;p__Firmicutes;c__Negativicutes;o__Acidaminococcales;f__Acidaminococcaceae;g__Acidaminococcus;	1.62483e-05	1.79765e-09	6.70382e-06	0	0	0	1.19198e-07	3.03379e-06
k__Bacteria;p__Cyanobacteria;c__Cyanobacteriia;o__Cyanobacteriales;f__Nostocaceae;g__Nostoc_PCC-7107;	4.73908e-06	6.72709e-10	4.10094e-06	0	0	0	0.0156249	0.0397679
k__Bacteria;p__Firmicutes;c__Clostridia;o__Oscillospirales;f__Ruminococcaceae;g__Caproiciproducens;	2.16644e-05	1.88791e-09	6.87006e-06	1.35402e-06	7.33351e-11	1.35402e-06	6.93733e-08	1.95484e-06
k__Bacteria;p__Actinobacteriota;c__Coriobacteriia;o__Coriobacteriales;f__Eggerthellaceae;g__Slackia;	8.80115e-06	9.17159e-10	4.78842e-06	0	0	0	0.000244134	0.0020712
k__Bacteria;p__Actinobacteriota;c__Coriobacteriia;o__Coriobacteriales;f__Atopobiaceae;g__Coriobacteriaceae_UCG-002;	4.06207e-06	6.60016e-10	4.06207e-06	0	0	0	0.0312498	0.0702454
k__Bacteria;p__Proteobacteria;c__Gammaproteobacteria;o__Burkholderiales;f__Rhodocyclaceae;g__Thauera;	5.41609e-06	7.22069e-10	4.24873e-06	0	0	0	0.00781243	0.0220932
k__Bacteria;p__Proteobacteria;c__Gammaproteobacteria;o__R7C24;f__R7C24;g__R7C24;	6.77011e-06	8.17969e-10	4.52208e-06	1.82793e-05	1.44367e-09	6.00764e-06	0.00763171	0.0220932
k__Bacteria;p__Firmicutes;c__Clostridia;o__Clostridiales;f__Clostridiaceae;g__Clostridium_sensu_stricto_9;	4.06207e-06	6.60016e-10	4.06207e-06	0	0	0	0.0312498	0.0702454
k__Bacteria;p__Actinobacteriota;c__Actinobacteria;o__Streptosporangiales;f__Thermomonosporaceae;g__Spirillospora;	4.06207e-06	6.60016e-10	4.06207e-06	0	0	0	0.0312498	0.0702454
k__Bacteria;p__Proteobacteria;c__Alphaproteobacteria;o__Rhizobiales;f__D05-2;g__D05-2;	2.70805e-06	2.9334e-10	2.70805e-06	9.47816e-06	1.0737e-09	5.18098e-06	0.0308833	0.0702454
k__Bacteria;p__Actinobacteriota;c__Actinobacteria;o__Corynebacteriales;f__Corynebacteriaceae;g__Lawsonella;	5.41609e-06	6.84461e-10	4.13661e-06	0	0	0	0.00781243	0.0220932
k__Bacteria;p__Firmicutes;c__Clostridia;o__Christensenellales;f__Christensenellaceae;g__Christensenellaceae;	9.47816e-06	1.29935e-09	5.69945e-06	0	0	0	0.000122067	0.00114655
k__Bacteria;p__Firmicutes;c__Bacilli;o__Erysipelotrichales;f__Erysipelotrichaceae;g__ZOR0006;	8.12414e-06	1.28619e-09	5.6705e-06	0	0	0	0.00048827	0.00364913
k__Bacteria;p__Bacteroidota;c__Bacteroidia;o__Bacteroidales;f__Dysgonomonadaceae;g__Proteiniphilum;	4.06207e-06	6.60016e-10	4.06207e-06	0	0	0	0.0312498	0.0702454
k__Bacteria;p__Firmicutes;c__Clostridia;o__Clostridiales;f__Oxobacteraceae;g__Oxobacter;	4.06207e-06	6.60016e-10	4.06207e-06	0	0	0	0.0312498	0.0702454
k__Bacteria;p__Proteobacteria;c__Gammaproteobacteria;o__Burkholderiales;f__Rhodocyclaceae;g__Sulfuritalea;	4.06207e-06	6.60016e-10	4.06207e-06	0	0	0	0.0312498	0.0702454
k__Bacteria;p__Acidobacteriota;c__AT-s3-28;o__AT-s3-28;f__AT-s3-28;g__AT-s3-28;	4.06207e-06	6.60016e-10	4.06207e-06	0	0	0	0.0312498	0.0702454
k__Bacteria;p__Actinobacteriota;c__Actinobacteria;o__Corynebacteriales;f__Nocardiaceae;g__Gordonia;	4.73908e-06	3.71847e-10	3.04896e-06	1.62483e-05	1.68483e-09	6.49004e-06	0.00332673	0.0108913
k__Bacteria;p__Patescibacteria;c__Saccharimonadia;o__Saccharimonadales;f__LWQ8;g__LWQ8;	6.0931e-06	7.32881e-10	4.28042e-06	6.77011e-07	1.83338e-11	6.77011e-07	0.0214842	0.0529719
k__Bacteria;p__Acidobacteriota;c__Acidobacteriae;o__AKIW659;f__AKIW659;g__AKIW659;	4.06207e-06	6.60016e-10	4.06207e-06	0	0	0	0.0312498	0.0702454
k__Bacteria;p__Actinobacteriota;c__Actinobacteria;o__FFCH16263;f__FFCH16263;g__FFCH16263;	0	0	0	1.28632e-05	1.42862e-09	5.97625e-06	3.81448e-06	5.67853e-05
k__Bacteria;p__Actinobacteriota;c__Actinobacteria;o__Pseudonocardiales;f__Pseudonocardiaceae;g__Saccharothrix;	4.06207e-06	2.08723e-10	2.28431e-06	2.03103e-05	2.02142e-09	7.10883e-06	6.95951e-05	0.000784436
k__Bacteria;p__Firmicutes;c__Clostridia;o__Peptostreptococcales-Tissierellales;f__Peptostreptococcaceae;g__Filifactor;	7.44713e-06	1.09015e-09	5.22052e-06	0	0	0	0.000976544	0.00364913
k__Bacteria;p__Fibrobacterota;c__Fibrobacteria;o__Fibrobacterales;f__Fibrobacteraceae;g__possible_genus_04;	0	0	0	9.47816e-06	1.22413e-09	5.53203e-06	0.000122067	0.00114655
k__Bacteria;p__Bacteroidota;c__Bacteroidia;o__Chitinophagales;f__Chitinophagaceae;g__Chitinophagaceae;	6.77011e-06	9.30792e-10	4.82388e-06	0	0	0	0.0019531	0.00670819
k__Bacteria;p__Firmicutes;c__Clostridia;o__Lachnospirales;f__Lachnospiraceae;g__Lachnospiraceae_UCG-003;	5.41609e-06	5.3403e-10	3.65387e-06	6.77011e-07	1.83338e-11	6.77011e-07	0.0390622	0.0856114
k__Bacteria;p__Actinobacteriota;c__Actinobacteria;o__Micrococcales;f__Microbacteriaceae;g__Curtobacterium;	6.77011e-06	8.93184e-10	4.72542e-06	0	0	0	0.0019531	0.00670819
k__Bacteria;p__Proteobacteria;c__Gammaproteobacteria;o__Aeromonadales;f__Succinivibrionaceae;g__Succinatimonas;	8.80115e-06	8.79551e-10	4.68922e-06	0	0	0	0.000244134	0.0020712
k__Bacteria;p__Bacteroidota;c__Bacteroidia;o__Sphingobacteriales;f__Sphingobacteriaceae;g__Arcticibacter;	4.73908e-06	5.22278e-10	3.61344e-06	0	0	0	0.0156249	0.0397679
k__Bacteria;p__Bacteroidota;c__Bacteroidia;o__Bacteroidales;f__Rikenellaceae;g__Rikenella;	0	0	0	4.06207e-06	4.71977e-10	3.43503e-06	0.0312498	0.0702454
k__Bacteria;p__Firmicutes;c__Bacilli;o__Thermoactinomycetales;f__Thermoactinomycetaceae;g__Thermoflavimicrobium;	8.80115e-06	8.79551e-10	4.68922e-06	0	0	0	0.000244134	0.0020712
k__Bacteria;p__Proteobacteria;c__Gammaproteobacteria;o__Burkholderiales;f__Burkholderiaceae;g__Ralstonia;	1.21862e-05	1.05114e-09	5.12625e-06	4.06207e-06	3.59154e-10	2.99647e-06	0.0226553	0.0555125
k__Bacteria;p__Firmicutes;c__Clostridia;o__Peptococcales;f__Peptococcaceae;g__Peptococcus;	1.08322e-05	8.95064e-10	4.73039e-06	0	0	0	3.05163e-05	0.000359364
k__Bacteria;p__Firmicutes;c__Clostridia;o__Oscillospirales;f__Clostridium_methylpentosum_group;g__Clostridium_methylpentosum_group;	8.80115e-06	8.04336e-10	4.48424e-06	0	0	0	0.000244134	0.0020712
k__Bacteria;p__Proteobacteria;c__Gammaproteobacteria;o__Steroidobacterales;f__Woeseiaceae;g__JTB255_marine_benthic_group;	0	0	0	4.06207e-06	4.71977e-10	3.43503e-06	0.0312498	0.0702454
k__Bacteria;p__Synergistota;c__Synergistia;o__Synergistales;f__Synergistaceae;g__Pyramidobacter;	4.06207e-06	3.21546e-10	2.83525e-06	2.91115e-05	1.66931e-09	6.4601e-06	0.001998	0.00670819
k__Bacteria;p__Firmicutes;c__Clostridia;o__Lachnospirales;f__Lachnospiraceae;g__Anaerocolumna;	6.77011e-06	5.92322e-10	3.84812e-06	0	0	0	0.0019531	0.00670819
k__Bacteria;p__Bacteroidota;c__Bacteroidia;o__Sphingobacteriales;f__env.OPS_17;g__env.OPS_17;	6.77011e-06	4.79499e-10	3.46229e-06	0	0	0	0.0019531	0.00670819
k__Bacteria;p__Actinobacteriota;c__Coriobacteriia;o__Coriobacteriales;f__Atopobiaceae;g__Atopobium;	8.80115e-06	6.53905e-10	4.04322e-06	0	0	0	0.000244134	0.0020712
k__Bacteria;p__Synergistota;c__Synergistia;o__Synergistales;f__Synergistaceae;g__Cloacibacillus;	1.21862e-05	1.08874e-09	5.21715e-06	1.35402e-06	7.33351e-11	1.35402e-06	0.000402434	0.00334232
k__Bacteria;p__Acidobacteriota;c__Blastocatellia;o__Blastocatellales;f__Blastocatellaceae;g__Tellurimicrobium;	5.41609e-06	5.71638e-10	3.78034e-06	0	0	0	0.00781243	0.0220932
k__Bacteria;p__Firmicutes;c__Clostridia;o__Oscillospirales;f__Ruminococcaceae;g__Harryflintia;	1.01552e-05	7.02795e-10	4.19164e-06	0	0	0	6.1033e-05	0.000697899
k__Bacteria;p__Firmicutes;c__Bacilli;o__Bacillales;f__Bacillaceae;g__Oceanobacillus;	0	0	0	5.41609e-06	4.21207e-10	3.24502e-06	0.00781243	0.0220932
k__Bacteria;p__Proteobacteria;c__Alphaproteobacteria;o__Sphingomonadales;f__Sphingomonadaceae;g__Erythrobacter;	5.41609e-06	4.58815e-10	3.38679e-06	0	0	0	0.00781243	0.0220932
k__Bacteria;p__Fusobacteriota;c__Fusobacteriia;o__Fusobacteriales;f__Leptotrichiaceae;g__Leptotrichia;	4.06207e-06	3.59154e-10	2.99647e-06	0	0	0	0.0312498	0.0702454
k__Bacteria;p__Bacteroidota;c__Bacteroidia;o__Chitinophagales;f__37-13;g__37-13;	0	0	0	4.06207e-06	3.59154e-10	2.99647e-06	0.0312498	0.0702454
k__Bacteria;p__Proteobacteria;c__Alphaproteobacteria;o__Ferrovibrionales;f__Ferrovibrionaceae;g__Ferrovibrio;	0	0	0	6.0931e-06	4.32019e-10	3.28641e-06	0.0039062	0.0124128
k__Bacteria;p__Proteobacteria;c__Gammaproteobacteria;o__Burkholderiales;f__Alcaligenaceae;g__Parapusillimonas;	5.41609e-06	4.58815e-10	3.38679e-06	0	0	0	0.00781243	0.0220932
k__Bacteria;p__Elusimicrobiota;c__Lineage_IIa;o__Lineage_IIa;f__Lineage_IIa;g__Lineage_IIa;	7.44713e-06	7.14077e-10	4.22515e-06	0	0	0	0.000976544	0.00364913
k__Bacteria;p__Planctomycetota;c__Phycisphaerae;o__Tepidisphaerales;f__WD2101_soil_group;g__WD2101_soil_group;	5.41609e-06	4.21207e-10	3.24502e-06	0	0	0	0.00781243	0.0220932
k__Bacteria;p__Actinobacteriota;c__Coriobacteriia;o__Coriobacteriales;f__Eggerthellaceae;g__Parvibacter;	7.44713e-06	6.38862e-10	3.99644e-06	0	0	0	0.000976544	0.00364913
k__Bacteria;p__Proteobacteria;c__Alphaproteobacteria;o__Puniceispirillales;f__Puniceispirillales_Incertae_Sedis;g__Constrictibacter;	8.12414e-06	6.46853e-10	4.02136e-06	6.77011e-07	1.83338e-11	6.77011e-07	0.0034179	0.0111435
k__Bacteria;p__Proteobacteria;c__Alphaproteobacteria;o__Rhizobiales;f__Xanthobacteraceae;g__Starkeya;	0	0	0	4.06207e-06	3.59154e-10	2.99647e-06	0.0312498	0.0702454
k__Bacteria;p__Proteobacteria;c__Alphaproteobacteria;o__Azospirillales;f__Inquilinaceae;g__Inquilinus;	4.06207e-06	2.46331e-10	2.48159e-06	0	0	0	0.0312498	0.0702454
k__Bacteria;p__Actinobacteriota;c__Actinobacteria;o__Propionibacteriales;f__Nocardioidaceae;g__Mumia;	0	0	0	4.06207e-06	3.21546e-10	2.83525e-06	0.0312498	0.0702454
k__Bacteria;p__Proteobacteria;c__Gammaproteobacteria;o__Burkholderiales;f__Alcaligenaceae;g__Castellaniella;	4.06207e-06	3.21546e-10	2.83525e-06	0	0	0	0.0312498	0.0702454
k__Bacteria;p__Firmicutes;c__Clostridia;o__Christensenellales;f__Christensenellaceae;g__Catabacter;	5.41609e-06	3.83599e-10	3.09677e-06	0	0	0	0.00781243	0.0220932
k__Bacteria;p__Firmicutes;c__Clostridia;o__Peptostreptococcales-Tissierellales;f__Peptostreptococcales-Tissierellales;g__Anaerococcus;	4.73908e-06	2.96631e-10	2.72319e-06	0	0	0	0.0156249	0.0397679
k__Bacteria;p__Actinobacteriota;c__Actinobacteria;o__Pseudonocardiales;f__Pseudonocardiaceae;g__Kutzneria;	4.06207e-06	3.21546e-10	2.83525e-06	0	0	0	0.0312498	0.0702454
k__Bacteria;p__Firmicutes;c__Clostridia;o__Peptostreptococcales-Tissierellales;f__Peptostreptococcales-Tissierellales;g__Parvimonas;	4.06207e-06	2.08723e-10	2.28431e-06	0	0	0	0.0312498	0.0702454

## Sheet: Table S8
Taxa	mean(group1)	variance(group1)	standard error(group1)	mean(group2)	variance(group2)	standard error(group2)	p value	q value
k__Bacteria;p__Bacteroidota;c__Bacteroidia;o__Bacteroidales;f__Bacteroidaceae;g__Bacteroides;s__Bacteroides_plebeius;	0.0294507	0.00314813	0.00887148	0.00736792	3.40763e-05	0.000922988	0.002997	0.00746129
k__Bacteria;p__Bacteroidota;c__Bacteroidia;o__Bacteroidales;f__Bacteroidaceae;g__Bacteroides;s__Bacteroides_dorei;	0.0078926	0.00107952	0.005195	5.00988e-05	3.31155e-08	2.8773e-05	0.000999001	0.0027132
k__Bacteria;p__Firmicutes;c__Negativicutes;o__Veillonellales-Selenomonadales;f__Veillonellaceae;g__Dialister;s__Dialister_sp.;	0.0142951	0.000474193	0.00344308	0.0595831	0.00278337	0.00834172	0.000999001	0.0027132
k__Bacteria;p__Bacteroidota;c__Bacteroidia;o__Bacteroidales;f__Bacteroidaceae;g__Bacteroides;s__Bacteroides_vulgatus;	0.0185359	0.00101908	0.00504748	0.00592588	2.20819e-05	0.000743	0.016983	0.03327
k__Bacteria;p__Bacteroidota;c__Bacteroidia;o__Bacteroidales;f__Bacteroidaceae;g__Bacteroides;s__Bacteroides_fragilis;	0.00719663	0.000403381	0.00317562	0.000121185	7.93519e-08	4.45398e-05	0.000999001	0.0027132
k__Bacteria;p__Firmicutes;c__Negativicutes;o__Veillonellales-Selenomonadales;f__Veillonellaceae;g__Dialister;s__Dialister_invisus;	0.00551697	0.000123989	0.0017606	0	0	0	0.000999001	0.0027132
k__Bacteria;p__Bacteroidota;c__Bacteroidia;o__Bacteroidales;f__Bacteroidaceae;g__Bacteroides;s__Bacteroides_caccae;	0.0052333	8.65638e-05	0.00147109	0.00198974	6.13574e-06	0.000391655	0.012987	0.0268736
k__Bacteria;p__Bacteroidota;c__Bacteroidia;o__Bacteroidales;f__Bacteroidaceae;g__Bacteroides;s__Bacteroides_barnesiae;	0.0010426	4.26172e-05	0.0010322	0	0	0	0.000999001	0.0027132
k__Bacteria;p__Bacteroidota;c__Bacteroidia;o__Bacteroidales;f__Prevotellaceae;g__Prevotella;s__Massiliprevotella_massiliensis;	0.00134928	3.74265e-05	0.000967297	6.0931e-06	6.20058e-10	3.93719e-06	0.004995	0.0113696
k__Bacteria;p__Bacteroidota;c__Bacteroidia;o__Bacteroidales;f__Bacteroidaceae;g__Bacteroides;s__Bacteroides_coprophilus;	0.000721017	1.76443e-06	0.000210026	0.0120921	7.5439e-05	0.00137331	0.000999001	0.0027132
k__Bacteria;p__Bacteroidota;c__Bacteroidia;o__Bacteroidales;f__Bacteroidaceae;g__Bacteroides;s__Bacteroides_uniformis;	0.00571601	0.000110713	0.00166368	0	0	0	0.000999001	0.0027132
k__Bacteria;p__Bacteroidota;c__Bacteroidia;o__Bacteroidales;f__Bacteroidaceae;g__Bacteroides;s__Bacteroides_stercoris;	0.00664284	6.66885e-05	0.00129121	0.000647223	4.9664e-07	0.000111427	0.000999001	0.0027132
k__Bacteria;p__Fusobacteriota;c__Fusobacteriia;o__Fusobacteriales;f__Fusobacteriaceae;g__Fusobacterium;s__Fusobacterium_mortiferum;	0.00429428	7.56182e-05	0.00137494	0.000167899	6.91306e-08	4.15724e-05	0.000999001	0.0027132
k__Bacteria;p__Actinobacteriota;c__Actinobacteria;o__Bifidobacteriales;f__Bifidobacteriaceae;g__Bifidobacterium;s__Bifidobacterium_longum;	0.00200937	2.51397e-06	0.000250698	0.00761502	2.20765e-05	0.000742908	0.000999001	0.0027132
k__Bacteria;p__Firmicutes;c__Clostridia;o__Lachnospirales;f__Lachnospiraceae;g__Roseburia;s__Roseburia_intestinalis;	0.00170539	1.8425e-05	0.000678694	6.29621e-05	8.68509e-08	4.65969e-05	0.000999001	0.0027132
k__Bacteria;p__Bacteroidota;c__Bacteroidia;o__Bacteroidales;f__Prevotellaceae;g__Prevotella;s__Trichuris_trichiura;	0.00170607	2.12568e-05	0.000728986	0	0	0	0.000999001	0.0027132
k__Bacteria;p__Bacteroidota;c__Bacteroidia;o__Bacteroidales;f__Prevotellaceae;g__Prevotella;s__Prevotellaceae_bacterium;	0.00204728	1.90472e-05	0.000690058	1.01552e-05	2.09428e-09	7.23582e-06	0.000999001	0.0027132
k__Bacteria;p__Bacteroidota;c__Bacteroidia;o__Bacteroidales;f__Tannerellaceae;g__Parabacteroides;s__Parabacteroides_merdae;	0.00264441	1.72696e-05	0.00065707	0.00117732	1.4382e-06	0.000189618	0.028971	0.054917
k__Bacteria;p__Firmicutes;c__Negativicutes;o__Veillonellales-Selenomonadales;f__Veillonellaceae;g__Megasphaera;s__Megasphaera_elsdenii;	0.000270128	2.57067e-07	8.01666e-05	0.00571398	3.06457e-05	0.000875296	0.000999001	0.0027132
k__Bacteria;p__Firmicutes;c__Clostridia;o__Lachnospirales;f__Lachnospiraceae;g__Blautia;s__Blautia_faecis;	0.00180017	2.22803e-06	0.00023601	0.00495843	1.13837e-05	0.000533471	0.000999001	0.0027132
k__Bacteria;p__Bacteroidota;c__Bacteroidia;o__Bacteroidales;f__Tannerellaceae;g__Parabacteroides;s__Parabacteroides_goldsteinii;	0.00132627	1.18063e-05	0.000543285	0	0	0	0.000999001	0.0027132
k__Bacteria;p__Bacteroidota;c__Bacteroidia;o__Bacteroidales;f__Tannerellaceae;g__Parabacteroides;s__Parabacteroides_distasonis;	0.00221112	1.07275e-05	0.000517868	0.000683105	6.68308e-07	0.000129258	0.001998	0.00505315
k__Bacteria;p__Actinobacteriota;c__Actinobacteria;o__Bifidobacteriales;f__Bifidobacteriaceae;g__Bifidobacterium;s__Bifidobacterium_bifidum;	0.000205811	1.03151e-07	5.07815e-05	0.00346698	8.51851e-06	0.000461479	0.000999001	0.0027132
k__Bacteria;p__Bacteroidota;c__Bacteroidia;o__Bacteroidales;f__Bacteroidaceae;g__Bacteroides;s__Bacteroides_intestinalis;	0.000668887	5.09319e-06	0.000356833	0	0	0	0.000999001	0.0027132
k__Bacteria;p__Firmicutes;c__Clostridia;o__Oscillospirales;f__Ruminococcaceae;g__Ruminococcus;s__Ruminococcus_callidus;	0.000821892	3.59739e-07	9.48339e-05	0.001767	4.32797e-06	0.000328936	0.001998	0.00505315
k__Bacteria;p__Firmicutes;c__Clostridia;o__Oscillospirales;f__Oscillospiraceae;g__Colidextribacter;s__Clostridiales_bacterium;	0.000580876	5.16426e-06	0.000359314	1.21862e-05	1.8409e-09	6.78399e-06	0.001998	0.00505315
k__Bacteria;p__Deferribacterota;c__Deferribacteres;o__Deferribacterales;f__Deferribacteraceae;g__Mucispirillum;s__Mucispirillum_schaedleri;	0.00066144	4.38397e-06	0.000331058	0	0	0	0.000999001	0.0027132
k__Bacteria;p__Bacteroidota;c__Bacteroidia;o__Bacteroidales;f__Rikenellaceae;g__Alistipes;s__Alistipes_shahii;	0.00156593	5.14917e-06	0.000358789	0.00036694	1.56672e-07	6.25843e-05	0.000999001	0.0027132
k__Bacteria;p__Firmicutes;c__Bacilli;o__Lactobacillales;f__Streptococcaceae;g__Streptococcus;s__Streptococcus_parasanguinis;	0.00136215	5.43734e-06	0.000368691	7.58253e-05	3.78409e-08	3.07575e-05	0.000999001	0.0027132
k__Bacteria;p__Firmicutes;c__Bacilli;o__Lactobacillales;f__Streptococcaceae;g__Streptococcus;s__Streptococcus_anginosus;	0.000566659	2.43324e-06	0.000246639	5.7546e-05	1.68553e-08	2.05276e-05	0.033966	0.0586129
k__Bacteria;p__Firmicutes;c__Clostridia;o__Oscillospirales;f__Oscillospiraceae;g__Oscillibacter;s__Oscillibacter_sp.;	0.000440057	1.50325e-06	0.000193859	4.60368e-05	3.24179e-09	9.00248e-06	0.000999001	0.0027132
k__Bacteria;p__Bacteroidota;c__Bacteroidia;o__Bacteroidales;f__Prevotellaceae;g__Prevotellaceae_NK3B31_group;s__Prevotella_sp.;	0.000276898	1.04296e-06	0.000161474	0	0	0	0.000999001	0.0027132
k__Bacteria;p__Desulfobacterota;c__Desulfovibrionia;o__Desulfovibrionales;f__Desulfovibrionaceae;g__Desulfovibrio;s__bacterium;	0.00101958	2.10207e-06	0.000229242	6.2285e-05	2.44526e-08	2.47248e-05	0.000999001	0.0027132
k__Bacteria;p__Firmicutes;c__Clostridia;o__Lachnospirales;f__Lachnospiraceae;g__Blautia;s__Lachnospiraceae_bacterium;	0.000466461	1.77337e-06	0.000210557	0	0	0	0.000999001	0.0027132
k__Bacteria;p__Bacteroidota;c__Bacteroidia;o__Bacteroidales;f__Prevotellaceae;g__Prevotella;s__Prevotella_stercorea;	0.000747421	1.83638e-06	0.000214265	1.48943e-05	1.8409e-09	6.78399e-06	0.000999001	0.0027132
k__Bacteria;p__Bacteroidota;c__Bacteroidia;o__Bacteroidales;f__Bacteroidaceae;g__Bacteroides;s__Bacteroides_sartorii;	0.000207165	7.61164e-07	0.000137946	3.38506e-06	2.32698e-10	2.41194e-06	0.028971	0.054917
k__Bacteria;p__Bacteroidota;c__Bacteroidia;o__Bacteroidales;f__Bacteroidaceae;g__Bacteroides;s__Bacteroides_caecimuris;	0.000311425	1.01846e-06	0.000159566	0	0	0	0.000999001	0.0027132
k__Bacteria;p__Firmicutes;c__Clostridia;o__Lachnospirales;f__Lachnospiraceae;g__Coprococcus;s__Coprococcus_comes;	0.00110894	6.71673e-07	0.000129583	0.00193354	8.2646e-07	0.000143741	0.000999001	0.0027132
k__Bacteria;p__Bacteroidota;c__Bacteroidia;o__Bacteroidales;f__Bacteroidaceae;g__Bacteroides;s__Bacteroides_ovatus;	0.000106291	4.51909e-07	0.000106291	0	0	0	0.000999001	0.0027132
k__Bacteria;p__Firmicutes;c__Bacilli;o__Bacillales;f__Bacillaceae;g__Bacillus;s__Bacillus_asahii;	0.000318872	6.53227e-07	0.000127792	0	0	0	0.000999001	0.0027132
k__Bacteria;p__Bacteroidota;c__Bacteroidia;o__Bacteroidales;f__Bacteroidaceae;g__Bacteroides;s__Bacteroides_kribbi;	7.44713e-06	2.21839e-09	7.44713e-06	0.000443442	4.86858e-07	0.000110324	0.000999001	0.0027132
k__Bacteria;p__Firmicutes;c__Bacilli;o__Bacillales;f__Bacillaceae;g__Bacillus;s__Bacillus_funiculus;	0.000406884	7.64998e-07	0.000138293	0	0	0	0.000999001	0.0027132
k__Bacteria;p__Bacteroidota;c__Bacteroidia;o__Bacteroidales;f__Rikenellaceae;g__Alistipes;s__Alistipes_finegoldii;	0.000269451	3.45914e-07	9.29938e-05	3.38506e-06	2.32698e-10	2.41194e-06	0.000999001	0.0027132
k__Bacteria;p__Firmicutes;c__Clostridia;o__Lachnospirales;f__Lachnospiraceae;g__Dorea;s__Dorea_formicigenerans;	0.000760284	3.99823e-07	9.99778e-05	0.00107171	4.82089e-07	0.000109783	0.042957	0.0733338
k__Bacteria;p__Proteobacteria;c__Gammaproteobacteria;o__Pasteurellales;f__Pasteurellaceae;g__Haemophilus;s__Haemophilus_pittmaniae;	1.35402e-05	2.51972e-09	7.93681e-06	0.000186855	3.55649e-07	9.42933e-05	0.011988	0.0251328
k__Bacteria;p__Firmicutes;c__Clostridia;o__Oscillospirales;f__Ruminococcaceae;g__Ruminococcus;s__Ruminococcus_champanellensis;	0.000157744	3.99653e-07	9.99567e-05	0	0	0	0.000999001	0.0027132
k__Bacteria;p__Firmicutes;c__Clostridia;o__Oscillospirales;f__Ruminococcaceae;g__Ruminococcus;s__Ruminococcus_bicirculans;	0.000681073	7.49806e-07	0.000136913	4.40057e-05	8.41238e-09	1.45021e-05	0.000999001	0.0027132
k__Bacteria;p__Firmicutes;c__Clostridia;o__Oscillospirales;f__Ruminococcaceae;g__Eubacterium_siraeum_group;s__Eubacterium_siraeum;	0.000501665	6.95216e-07	0.000131835	0	0	0	0.000999001	0.0027132
k__Bacteria;p__Firmicutes;c__Clostridia;o__Lachnospirales;f__Lachnospiraceae;g__Lachnospiraceae_NK4A136_group;s__Clostridiales_bacterium;	0.000275544	4.8066e-07	0.00010962	0	0	0	0.000999001	0.0027132
k__Bacteria;p__Bacteroidota;c__Bacteroidia;o__Bacteroidales;f__Bacteroidaceae;g__Bacteroides;s__Bacteroides_eggerthii;	0.000186855	2.40795e-07	7.75878e-05	4.06207e-06	2.46331e-10	2.48159e-06	0.002997	0.00746129
k__Bacteria;p__Firmicutes;c__Negativicutes;o__Acidaminococcales;f__Acidaminococcaceae;g__Phascolarctobacterium;s__Ruminococcus_sp.;	0.000231538	3.67802e-07	9.58908e-05	2.70805e-06	2.9334e-10	2.70805e-06	0.014985	0.0307354
k__Bacteria;p__Firmicutes;c__Clostridia;o__Lachnospirales;f__Lachnospiraceae;g__Lachnospiraceae_UCG-004;s__Eubacterium_hallii;	0.000296531	2.97212e-07	8.61992e-05	0.000548379	2.08526e-07	7.22021e-05	0.023976	0.0462119
k__Bacteria;p__Bacteroidota;c__Bacteroidia;o__Bacteroidales;f__Prevotellaceae;g__Alloprevotella;s__Prevotellaceae_bacterium;	0.000113061	2.05522e-07	7.16802e-05	0	0	0	0.000999001	0.0027132
k__Bacteria;p__Firmicutes;c__Bacilli;o__Alicyclobacillales;f__Alicyclobacillaceae;g__Tumebacillus;s__Tumebacillus_ginsengisoli;	0.000130663	2.02551e-07	7.11602e-05	0	0	0	0.000999001	0.0027132
k__Bacteria;p__Proteobacteria;c__Gammaproteobacteria;o__Pasteurellales;f__Pasteurellaceae;g__Haemophilus;s__Haemophilus_parainfluenzae;	1.15092e-05	5.29846e-09	1.15092e-05	0.000232215	3.38954e-07	9.20536e-05	0.004995	0.0113696
k__Bacteria;p__Firmicutes;c__Bacilli;o__Lactobacillales;f__Lactobacillaceae;g__Lactobacillus;s__Lactobacillus_delbrueckii;	2.77575e-05	4.64409e-09	1.07751e-05	0.000173315	2.13003e-07	7.29731e-05	0.018981	0.0370324
k__Bacteria;p__Firmicutes;c__Clostridia;o__Oscillospirales;f__Oscillospiraceae;g__Intestinimonas;s__Intestinimonas_butyriciproducens;	0.000171284	2.32393e-07	7.62222e-05	0	0	0	0.000999001	0.0027132
k__Bacteria;p__Firmicutes;c__Negativicutes;o__Veillonellales-Selenomonadales;f__Veillonellaceae;g__Megasphaera;s__Megasphaera_hexanoica;	0.000173992	1.88899e-07	6.87204e-05	0	0	0	0.000999001	0.0027132
k__Bacteria;p__Bacteroidota;c__Bacteroidia;o__Bacteroidales;f__Bacteroidaceae;g__Bacteroides;s__Bacteroides_salyersiae;	0.000190917	2.18838e-07	7.39658e-05	8.12414e-06	1.28619e-09	5.6705e-06	0.004995	0.0113696
k__Bacteria;p__Firmicutes;c__Bacilli;o__Erysipelotrichales;f__Erysipelotrichaceae;g__Faecalitalea;s__Absiella_dolichum;	0.00013811	1.78742e-07	6.68472e-05	2.03103e-05	2.05902e-09	7.17465e-06	0.032967	0.0570951
k__Bacteria;p__Bacteroidota;c__Bacteroidia;o__Bacteroidales;f__Bacteroidaceae;g__Bacteroides;s__Bacteroides_clarus;	0.000221383	2.96006e-07	8.60242e-05	4.73908e-06	5.22278e-10	3.61344e-06	0.00699301	0.0157673
k__Bacteria;p__Bacteroidota;c__Bacteroidia;o__Bacteroidales;f__Bacteroidaceae;g__Bacteroides;s__Bacteroidaceae_bacterium;	0.000212582	1.79034e-07	6.69017e-05	0	0	0	0.000999001	0.0027132
k__Bacteria;p__Firmicutes;c__Clostridia;o__Oscillospirales;f__Butyricicoccaceae;g__UCG-009;s__Clostridium_leptum;	0.000127278	1.69355e-07	6.50683e-05	0	0	0	0.000999001	0.0027132
k__Bacteria;p__Bacteroidota;c__Bacteroidia;o__Bacteroidales;f__Rikenellaceae;g__Alistipes;s__Bacteroides_sp.;	0.000163837	1.01389e-07	5.0346e-05	0.000408238	1.59885e-07	6.32228e-05	0.002997	0.00746129
k__Bacteria;p__Firmicutes;c__Clostridia;o__Clostridiales;f__Clostridiaceae;g__Clostridium_sensu_stricto_12;s__Clostridium_magnum;	6.56701e-05	7.43839e-08	4.3123e-05	0	0	0	0.000999001	0.0027132
k__Bacteria;p__Firmicutes;c__Clostridia;o__Oscillospirales;f__Oscillospiraceae;s__Clostridium_sp.;	0.000123893	7.87088e-08	4.4359e-05	7.44713e-06	1.3158e-09	5.73542e-06	0.000999001	0.0027132
k__Bacteria;p__Bacteroidota;c__Bacteroidia;o__Bacteroidales;f__Prevotellaceae;g__Prevotella;s__Prevotella_intermedia;	0.000113061	1.62348e-07	6.3708e-05	0	0	0	0.000999001	0.0027132
k__Bacteria;p__Firmicutes;c__Bacilli;o__Lactobacillales;f__Streptococcaceae;g__Streptococcus;s__Streptococcus_gordonii;	0.000171284	1.87489e-07	6.84633e-05	1.08322e-05	4.69345e-09	1.08322e-05	0.020979	0.0405991
k__Bacteria;p__Bacteroidota;c__Bacteroidia;o__Bacteroidales;f__Rikenellaceae;g__Alistipes;s__Alistipes_obesi;	0.000244401	1.67523e-07	6.47154e-05	2.70805e-06	1.05302e-10	1.62251e-06	0.000999001	0.0027132
k__Bacteria;p__Chloroflexi;c__TK10;o__TK10;f__TK10;g__TK10;s__bacterium_Ellin6519;	0.000173992	1.55692e-07	6.23883e-05	0	0	0	0.000999001	0.0027132
k__Bacteria;p__Proteobacteria;c__Gammaproteobacteria;o__Pseudomonadales;f__Moraxellaceae;g__Acinetobacter;s__Acinetobacter_bohemicus;	3.65586e-05	5.34613e-08	3.65586e-05	0	0	0	0.000999001	0.0027132
k__Bacteria;p__Bacteroidota;c__Bacteroidia;o__Bacteroidales;f__Bacteroidaceae;g__Bacteroides;s__Bacteroides_nordii;	0.000104937	6.63471e-08	4.07269e-05	8.12414e-06	9.47715e-10	4.86753e-06	0.003996	0.00927228
k__Bacteria;p__Verrucomicrobiota;c__Verrucomicrobiae;o__Chthoniobacterales;f__Chthoniobacteraceae;g__Candidatus_Udaeobacter;s__Spartobacteria_bacterium;	4.87448e-05	4.22786e-08	3.2511e-05	0	0	0	0.000999001	0.0027132
k__Bacteria;p__Actinobacteriota;c__Actinobacteria;o__Corynebacteriales;f__Mycobacteriaceae;g__Mycobacterium;s__Mycobacterium_celatum;	2.97885e-05	3.54942e-08	2.97885e-05	0	0	0	0.000999001	0.0027132
k__Bacteria;p__Firmicutes;c__Clostridia;o__Lachnospirales;f__Lachnospiraceae;g__Tyzzerella;s__Tyzzerella_sp.;	3.92667e-05	3.74178e-08	3.05851e-05	0	0	0	0.000999001	0.0027132
k__Bacteria;p__Proteobacteria;c__Gammaproteobacteria;o__Burkholderiales;f__Sutterellaceae;g__Parasutterella;s__Parasutterella_secunda;	0.000158421	7.41079e-08	4.3043e-05	1.08322e-05	1.572e-09	6.26898e-06	0.000999001	0.0027132
k__Bacteria;p__Bacteroidota;c__Bacteroidia;o__Bacteroidales;f__Bacteroidaceae;g__Bacteroides;s__Bacteroides_rodentium;	5.48379e-05	5.61291e-08	3.74597e-05	0	0	0	0.000999001	0.0027132
k__Bacteria;p__Firmicutes;c__Clostridia;o__Lachnospirales;f__Lachnospiraceae;g__Lachnoclostridium;s__Clostridium_scindens;	0.000147588	8.18326e-08	4.52307e-05	4.19747e-05	5.86493e-09	1.21088e-05	0.01998	0.038823
k__Bacteria;p__Firmicutes;c__Bacilli;o__Erysipelotrichales;f__Erysipelotrichaceae;g__Dubosiella;s__Dubosiella_newyorkensis;	5.34839e-05	3.31508e-08	2.87883e-05	0	0	0	0.000999001	0.0027132
k__Bacteria;p__Bacteroidota;c__Bacteroidia;o__Bacteroidales;f__Bacteroidaceae;g__Bacteroides;s__Bacteroides_stercorirosoris;	2.36954e-05	2.24589e-08	2.36954e-05	0	0	0	5.81959e-11	3.97395e-09
k__Bacteria;p__Firmicutes;c__Bacilli;o__Alicyclobacillales;f__Alicyclobacillaceae;g__Tumebacillus;s__Tumebacillus_avium;	2.30184e-05	2.11938e-08	2.30184e-05	0	0	0	1.16393e-10	4.63633e-09
k__Bacteria;p__Firmicutes;c__Negativicutes;o__Veillonellales-Selenomonadales;f__Selenomonadaceae;g__Megamonas;s__Megamonas_funiformis;	5.7546e-05	1.7269e-08	2.0778e-05	0.000244401	6.90286e-08	4.15417e-05	0.000999001	0.0027132
k__Bacteria;p__Firmicutes;c__Clostridia;o__Lachnospirales;f__Lachnospiraceae;g__Lachnoclostridium;s__Clostridium_aldenense;	0.00013134	5.89144e-08	3.83779e-05	1.55713e-05	1.6129e-09	6.35e-06	0.003996	0.00927228
k__Bacteria;p__Firmicutes;c__Bacilli;o__Lactobacillales;f__Streptococcaceae;g__Streptococcus;s__Streptococcus_constellatus;	5.41609e-05	3.21546e-08	2.83525e-05	0	0	0	0.000999001	0.0027132
k__Bacteria;p__Proteobacteria;c__Gammaproteobacteria;o__Burkholderiales;f__SC-I-84;g__SC-I-84;s__beta_proteobacterium;	2.84345e-05	1.83883e-08	2.14408e-05	0	0	0	0.000999001	0.0027132
k__Bacteria;p__Firmicutes;c__Bacilli;o__Bacillales;f__Bacillaceae;g__Bacillus;s__Bacillus_nealsonii;	4.67138e-05	2.94464e-08	2.71323e-05	0	0	0	0.000999001	0.0027132
k__Bacteria;p__Proteobacteria;c__Gammaproteobacteria;o__Burkholderiales;f__Sutterellaceae;g__Sutterella;s__Sutterella_parvirubra;	5.28069e-05	2.69629e-08	2.59629e-05	6.77011e-07	1.83338e-11	6.77011e-07	0.031968	0.055769
k__Bacteria;p__Proteobacteria;c__Gammaproteobacteria;o__Burkholderiales;s__beta_proteobacterium;	2.16644e-05	1.45617e-08	1.90799e-05	0	0	0	4.65583e-10	1.39093e-08
k__Bacteria;p__Proteobacteria;c__Alphaproteobacteria;s__bacterium_enrichment;	7.31172e-05	2.15568e-08	2.32146e-05	2.23414e-05	1.65051e-09	6.42361e-06	0.027972	0.0536973
k__Bacteria;p__Firmicutes;c__Clostridia;o__Oscillospirales;f__Ruminococcaceae;g__Anaerotruncus;s__Anaerotruncus_colihominis;	0.000103583	3.43316e-08	2.92966e-05	4.06207e-06	3.59154e-10	2.99647e-06	0.000999001	0.0027132
k__Bacteria;p__Firmicutes;c__Clostridia;o__Peptostreptococcales-Tissierellales;f__Peptostreptococcaceae;g__Peptostreptococcus;s__Peptostreptococcus_stomatis;	3.04655e-05	1.59151e-08	1.99469e-05	0	0	0	0.000999001	0.0027132
k__Bacteria;p__Firmicutes;c__Clostridia;o__Oscillospirales;f__Oscillospiraceae;g__Colidextribacter;s__Anaerostipes_hadrus;	1.96333e-05	2.82011e-09	8.39659e-06	0.000125924	2.07802e-08	2.27926e-05	0.000999001	0.0027132
k__Bacteria;p__Bacteroidota;c__Bacteroidia;o__Bacteroidales;f__Prevotellaceae;g__Prevotella;s__Prevotella_bivia;	2.97885e-05	1.2027e-08	1.734e-05	2.03103e-06	1.65004e-10	2.03103e-06	0.032967	0.0570951
k__Bacteria;p__Firmicutes;c__Clostridia;o__Lachnospirales;f__Lachnospiraceae;g__Lachnospiraceae_FCS020_group;s__mouse_gut;	5.34839e-05	2.56668e-08	2.53312e-05	0	0	0	0.000999001	0.0027132
k__Bacteria;p__Proteobacteria;c__Gammaproteobacteria;o__Burkholderiales;f__Sutterellaceae;g__Parasutterella;s__Burkholderiales_bacterium;	2.43724e-05	1.29295e-08	1.79788e-05	0	0	0	2.90976e-11	2.78173e-09
k__Bacteria;p__Firmicutes;c__Bacilli;o__Bacillales;f__Bacillaceae;g__Bacillus;s__Bacillus_lentus;	2.36954e-05	1.20791e-08	1.73775e-05	0	0	0	5.81959e-11	3.97395e-09
k__Bacteria;p__Actinobacteriota;c__Actinobacteria;o__Bifidobacteriales;f__Bifidobacteriaceae;g__Bifidobacterium;s__Bifidobacterium_dentium;	5.61919e-05	2.80323e-08	2.64728e-05	0	0	0	0.000999001	0.0027132
k__Bacteria;p__Firmicutes;c__Negativicutes;o__Veillonellales-Selenomonadales;f__Selenomonadaceae;g__Selenomonas;s__bacterium_mpn-isolate;	1.89563e-05	9.40946e-09	1.53374e-05	0	0	0	7.44963e-09	1.78046e-07
k__Bacteria;p__Bacteroidota;c__Bacteroidia;o__Bacteroidales;f__Barnesiellaceae;g__Barnesiella;s__Barnesiella_viscericola;	0	0	0	2.57264e-05	1.3236e-08	1.81907e-05	7.27423e-12	1.73854e-09
k__Bacteria;p__Actinobacteriota;c__Actinobacteria;o__Pseudonocardiales;f__Pseudonocardiaceae;g__Saccharomonospora;s__Saccharomonospora_viridis;	3.24965e-05	1.27189e-08	1.78318e-05	0	0	0	0.000999001	0.0027132
k__Bacteria;p__Bacteroidota;c__Bacteroidia;o__Chitinophagales;f__Chitinophagaceae;g__Flavisolibacter;s__Flavisolibacter_ginsengisoli;	1.55713e-05	8.11904e-09	1.4247e-05	0	0	0	2.38398e-07	3.92946e-06
k__Bacteria;p__Actinobacteriota;c__Actinobacteria;o__Frankiales;f__Acidothermaceae;g__Acidothermus;s__Thermomonosporaceae_bacterium;	4.60368e-05	1.39224e-08	1.86564e-05	0	0	0	0.000999001	0.0027132
k__Bacteria;p__Bacteroidota;c__Bacteroidia;o__Bacteroidales;f__Tannerellaceae;g__Parabacteroides;s__Parabacteroides_johnsonii;	0	0	0	2.30184e-05	7.80549e-09	1.39692e-05	1.16393e-10	4.63633e-09
k__Bacteria;p__Firmicutes;c__Bacilli;o__Lactobacillales;f__Streptococcaceae;g__Streptococcus;s__Streptococcus_hyointestinalis;	1.89563e-05	7.00256e-09	1.32312e-05	1.35402e-06	7.33351e-11	1.35402e-06	8.67897e-07	1.1853e-05
k__Bacteria;p__Firmicutes;c__Clostridia;o__Oscillospirales;f__Butyricicoccaceae;g__Butyricicoccus;s__Butyricicoccus_sp.;	3.99437e-05	1.20716e-08	1.73721e-05	0	0	0	0.000999001	0.0027132
k__Bacteria;p__Firmicutes;c__Bacilli;o__Bacillales;f__Bacillaceae;g__Bacillus;s__Bacillus_deserti;	2.03103e-05	8.64038e-09	1.46973e-05	0	0	0	1.86237e-09	4.94563e-08
k__Bacteria;p__Bacteroidota;c__Bacteroidia;o__Bacteroidales;f__Marinifilaceae;g__Odoribacter;s__Odoribacter_sp.;	2.30184e-05	7.27898e-09	1.34898e-05	0	0	0	1.16393e-10	4.63633e-09
k__Bacteria;p__Firmicutes;c__Bacilli;o__Bacillales;f__Planococcaceae;g__Sporosarcina;s__Sporosarcina_thermotolerans;	1.28632e-05	6.61849e-09	1.28632e-05	0	0	0	3.81448e-06	3.96374e-05
k__Bacteria;p__Proteobacteria;c__Gammaproteobacteria;o__Pseudomonadales;f__Moraxellaceae;g__Acinetobacter;s__Acinetobacter_celticus;	1.21862e-05	5.94014e-09	1.21862e-05	0	0	0	7.629e-06	7.15032e-05
k__Bacteria;p__Firmicutes;c__Clostridia;o__Oscillospirales;f__Eubacterium_coprostanoligenes_group;g__Eubacterium_coprostanoligenes_group;s__Clostridiales_bacterium;	1.48943e-05	6.16579e-09	1.24155e-05	2.70805e-06	2.9334e-10	2.70805e-06	0.000533493	0.0027132
k__Bacteria;p__Cyanobacteria;c__Cyanobacteriia;o__Cyanobacteriales;f__Coleofasciculaceae;g__Microcoleus_PCC-7113;s__Microcoleus_sp.;	1.35402e-05	5.97963e-09	1.22266e-05	0	0	0	1.90723e-06	2.22355e-05
k__Bacteria;p__Proteobacteria;c__Alphaproteobacteria;o__Rhizobiales;f__Beijerinckiaceae;g__Microvirga;s__Microvirga_massiliensis;	5.48379e-05	1.32187e-08	1.81787e-05	0	0	0	0.000999001	0.0027132
k__Bacteria;p__Actinobacteriota;c__Actinobacteria;o__Micrococcales;f__Micrococcaceae;g__Rothia;s__Rothia_mucilaginosa;	3.24965e-05	9.89836e-09	1.57308e-05	1.35402e-06	7.33351e-11	1.35402e-06	0.031968	0.055769
k__Bacteria;p__Proteobacteria;c__Gammaproteobacteria;o__Burkholderiales;f__SC-I-84;g__SC-I-84;s__agricultural_soil;	4.73908e-06	8.98355e-10	4.73908e-06	4.73908e-05	1.1649e-08	1.70653e-05	0.011988	0.0251328
k__Bacteria;p__Actinobacteriota;c__Thermoleophilia;o__Gaiellales;s__bacterium_Ellin7530;	2.23414e-05	6.87799e-09	1.3113e-05	0	0	0	2.32789e-10	7.94808e-09
k__Bacteria;p__Firmicutes;c__Bacilli;o__Bacillales;f__Bacillaceae;g__Bacillus;s__Bacillus_clausii;	2.23414e-05	7.10363e-09	1.33263e-05	0	0	0	2.32789e-10	7.94808e-09
k__Bacteria;p__Firmicutes;c__Bacilli;o__Lactobacillales;f__Enterococcaceae;g__Enterococcus;s__Enterococcus_cecorum;	3.04655e-05	7.86707e-09	1.40241e-05	0	0	0	0.000999001	0.0027132
k__Bacteria;p__Actinobacteriota;c__Thermoleophilia;o__Gaiellales;s__bacterium_Ellin6517;	1.55713e-05	5.18564e-09	1.1386e-05	0	0	0	2.38398e-07	3.92946e-06
k__Bacteria;p__Proteobacteria;c__Gammaproteobacteria;o__Burkholderiales;f__Alcaligenaceae;g__Oligella;s__Oligella_ureolytica;	2.36954e-05	7.75425e-09	1.39232e-05	1.01552e-05	2.24471e-09	7.49118e-06	0.0066	0.0149517
k__Bacteria;p__Acidobacteriota;c__Acidobacteriae;o__Acidobacteriales;s__bacterium_Ellin6527;	2.84345e-05	1.0265e-08	1.60195e-05	0	0	0	0.000999001	0.0027132
k__Bacteria;p__Firmicutes;c__Bacilli;o__Lactobacillales;f__Lactobacillaceae;g__Lactobacillus;s__Lactobacillus_gasseri;	2.16644e-05	6.85213e-09	1.30883e-05	2.03103e-06	1.65004e-10	2.03103e-06	4.1764e-07	6.6544e-06
k__Bacteria;p__Actinobacteriota;c__Coriobacteriia;o__Coriobacteriales;f__Eggerthellaceae;g__Enterorhabdus;s__mouse_gut;	2.84345e-05	7.82053e-09	1.39826e-05	0	0	0	0.000999001	0.0027132
k__Bacteria;p__Actinobacteriota;c__Acidimicrobiia;o__IMCC26256;f__IMCC26256;g__IMCC26256;s__actinobacterium_BGR;	2.70805e-05	7.7848e-09	1.39506e-05	0	0	0	0.000999001	0.0027132
k__Bacteria;p__Bacteroidota;c__Bacteroidia;o__Flavobacteriales;f__Flavobacteriaceae;g__Flavobacterium;s__Flavobacterium_frigidimaris;	9.47816e-06	3.59342e-09	9.47816e-06	0	0	0	0.000122067	0.000788484
k__Bacteria;p__Firmicutes;c__Bacilli;o__Bacillales;f__Bacillaceae;g__Bacillus;s__Bacillus_pseudofirmus;	9.47816e-06	3.59342e-09	9.47816e-06	0	0	0	0.000122067	0.000788484
k__Bacteria;p__Firmicutes;c__Bacilli;o__Bacillales;f__Bacillaceae;g__Bacillus;s__Bacillus_niabensis;	9.47816e-06	3.59342e-09	9.47816e-06	0	0	0	0.000122067	0.000788484
k__Bacteria;p__Acidobacteriota;c__Acidobacteriae;o__Solibacterales;f__Solibacteraceae;g__Candidatus_Solibacter;s__bacterium_Ellin7504;	1.28632e-05	3.98595e-09	9.98242e-06	0	0	0	3.81448e-06	3.96374e-05
k__Bacteria;p__Actinobacteriota;c__Coriobacteriia;o__Coriobacteriales;f__Eggerthellaceae;g__Enterorhabdus;s__Adlercreutzia_mucosicola;	9.47816e-06	3.59342e-09	9.47816e-06	0	0	0	0.000122067	0.000788484
k__Bacteria;p__Actinobacteriota;c__Actinobacteria;o__Corynebacteriales;f__Nocardiaceae;g__Nocardia;s__Nocardia_nova;	9.47816e-06	3.59342e-09	9.47816e-06	0	0	0	0.000122067	0.000788484
k__Bacteria;p__Proteobacteria;c__Gammaproteobacteria;o__Burkholderiales;f__Oxalobacteraceae;g__Noviherbaspirillum;s__Noviherbaspirillum_malthae;	9.47816e-06	3.59342e-09	9.47816e-06	0	0	0	0.000122067	0.000788484
k__Bacteria;p__Firmicutes;c__Bacilli;o__Lactobacillales;f__Streptococcaceae;g__Streptococcus;s__Streptococcus_agalactiae;	1.35402e-05	3.98642e-09	9.98301e-06	0	0	0	1.90723e-06	2.22355e-05
k__Bacteria;p__Proteobacteria;c__Alphaproteobacteria;o__Rhizobiales;f__Beijerinckiaceae;g__Methylobacterium-Methylorubrum;s__Methylobacterium_nodulans;	1.08322e-05	3.64043e-09	9.53996e-06	0	0	0	3.05163e-05	0.000255909
k__Bacteria;p__Proteobacteria;c__Gammaproteobacteria;o__Xanthomonadales;f__Xanthomonadaceae;g__Stenotrophomonas;s__Stenotrophomonas_rhizophila;	8.80115e-06	3.09841e-09	8.80115e-06	0	0	0	0.000244134	0.00144069
k__Bacteria;p__Firmicutes;c__Bacilli;o__Lactobacillales;f__Lactobacillaceae;g__Lactobacillus;s__Lactobacillus_aviarius;	0	0	0	1.48943e-05	4.47344e-09	1.05753e-05	4.768e-07	6.70325e-06
k__Bacteria;p__Firmicutes;c__Bacilli;o__Brevibacillales;f__Brevibacillaceae;g__Brevibacillus;s__Brevibacillus_fluminis;	1.15092e-05	3.34286e-09	9.14174e-06	0	0	0	1.52581e-05	0.000135062
k__Bacteria;p__Proteobacteria;c__Alphaproteobacteria;o__Elsterales;s__Acetobacteraceae_bacterium;	0	0	0	2.16644e-05	4.89653e-09	1.10641e-05	4.65583e-10	1.39093e-08
k__Bacteria;p__Firmicutes;c__Clostridia;o__Lachnospirales;f__Lachnospiraceae;g__Lachnoclostridium;s__Dorea_sp.;	2.43724e-05	5.14474e-09	1.1341e-05	0	0	0	2.90976e-11	2.78173e-09
k__Bacteria;p__Proteobacteria;c__Gammaproteobacteria;o__Burkholderiales;f__Burkholderiaceae;g__Burkholderia-Caballeronia-Paraburkholderia;s__Candidatus_Paraburkholderia;	1.55713e-05	4.47109e-09	1.05725e-05	0	0	0	2.38398e-07	3.92946e-06
k__Bacteria;p__Proteobacteria;c__Gammaproteobacteria;o__Burkholderiales;f__Sutterellaceae;g__Sutterella;s__Sutterella_wadsworthensis;	4.06207e-06	2.46331e-10	2.48159e-06	3.38506e-05	4.76678e-09	1.09165e-05	0.000999001	0.0027132
k__Bacteria;p__Firmicutes;c__Bacilli;o__Paenibacillales;f__Paenibacillaceae;g__Paenibacillus;s__Paenibacillus_rigui;	1.69253e-05	4.27553e-09	1.03387e-05	0	0	0	5.95986e-08	1.18701e-06
k__Bacteria;p__Firmicutes;c__Bacilli;o__Brevibacillales;f__Brevibacillaceae;g__Brevibacillus;s__Brevibacillus_ginsengisoli;	1.62483e-05	4.12933e-09	1.01604e-05	0	0	0	1.19198e-07	2.19141e-06
k__Bacteria;p__Proteobacteria;c__Gammaproteobacteria;o__Gammaproteobacteria_Incertae_Sedis;f__Unknown_Family;g__Acidibacter;s__Acidibacter_ferrireducens;	8.80115e-06	3.09841e-09	8.80115e-06	0	0	0	0.000244134	0.00144069
k__Bacteria;p__Bacteroidota;c__Kapabacteria;o__Kapabacteriales;f__Kapabacteriales;g__Kapabacteriales;s__Candidatus_Kapabacteria;	8.12414e-06	2.64006e-09	8.12414e-06	0	0	0	0.00048827	0.0027132
k__Bacteria;p__Firmicutes;c__Bacilli;o__Paenibacillales;f__Paenibacillaceae;g__Paenibacillus;s__Paenibacillus_taihuensis;	8.12414e-06	2.64006e-09	8.12414e-06	0	0	0	0.00048827	0.0027132
k__Bacteria;p__Actinobacteriota;c__Actinobacteria;o__Pseudonocardiales;f__Pseudonocardiaceae;g__Pseudonocardia;s__Pseudonocardia_halophobica;	1.21862e-05	3.23239e-09	8.98942e-06	0	0	0	7.629e-06	7.15032e-05
k__Bacteria;p__Proteobacteria;c__Alphaproteobacteria;s__Rhodospirillaceae_bacterium;	1.08322e-05	2.77545e-09	8.32984e-06	0	0	0	3.05163e-05	0.000255909
k__Bacteria;p__Firmicutes;c__Bacilli;o__Paenibacillales;f__Paenibacillaceae;s__bacterium_enrichment;	2.03103e-05	4.65396e-09	1.07865e-05	0	0	0	1.86237e-09	4.94563e-08
k__Bacteria;p__Bacteroidota;c__Bacteroidia;o__Bacteroidales;f__Tannerellaceae;g__Parabacteroides;s__Parabacteroides_faecis;	1.96333e-05	5.11418e-09	1.13073e-05	6.77011e-07	1.83338e-11	6.77011e-07	5.77346e-08	1.18701e-06
k__Bacteria;p__Chloroflexi;c__Anaerolineae;o__Caldilineales;f__Caldilineaceae;s__Chloroflexi_bacterium;	1.01552e-05	2.77122e-09	8.32349e-06	0	0	0	6.1033e-05	0.000486229
k__Bacteria;p__Bacteroidota;c__Bacteroidia;o__Chitinophagales;f__Chitinophagaceae;g__Flavisolibacter;s__Flavisolibacter_ginsengiterrae;	1.28632e-05	3.45944e-09	9.29979e-06	0	0	0	3.81448e-06	3.96374e-05
k__Bacteria;p__Firmicutes;c__Bacilli;o__Bacillales;f__Bacillaceae;g__Bacillus;s__Bacillus_wuyishanensis;	1.15092e-05	2.81635e-09	8.39099e-06	0	0	0	1.52581e-05	0.000135062
k__Bacteria;p__Firmicutes;c__Bacilli;o__Bacillales;f__Bacillaceae;g__Bacillus;s__Bacillus_horti;	7.44713e-06	2.21839e-09	7.44713e-06	0	0	0	0.000976544	0.0027132
k__Bacteria;p__Bacteroidota;c__Bacteroidia;o__Bacteroidales;f__Porphyromonadaceae;g__Porphyromonas;s__Porphyromonas_somerae;	9.47816e-06	2.35236e-09	7.66871e-06	0	0	0	0.000122067	0.000788484
k__Bacteria;p__Gemmatimonadota;c__Gemmatimonadetes;o__Gemmatimonadales;f__Gemmatimonadaceae;g__Gemmatimonas;s__Gemmatimonadaceae_bacterium;	7.44713e-06	2.21839e-09	7.44713e-06	0	0	0	0.000976544	0.0027132
k__Bacteria;p__Acidobacteriota;c__Acidobacteriae;o__Acidobacteriales;f__Koribacteraceae;g__Candidatus_Koribacter;s__Candidatus_Koribacter;	2.57264e-05	4.7367e-09	1.0882e-05	0	0	0	7.27423e-12	1.73854e-09
k__Bacteria;p__Acidobacteriota;c__Acidobacteriae;o__Acidobacteriales;f__Acidobacteriaceae_(Subgroup_1);g__Acidicapsa;s__Acidicapsa_sp.;	7.44713e-06	2.21839e-09	7.44713e-06	0	0	0	0.000976544	0.0027132
k__Bacteria;p__Proteobacteria;c__Gammaproteobacteria;o__Steroidobacterales;f__Steroidobacteraceae;g__Steroidobacter;s__Steroidobacter_agariperforans;	7.44713e-06	2.21839e-09	7.44713e-06	0	0	0	0.000976544	0.0027132
k__Bacteria;p__Actinobacteriota;c__Actinobacteria;o__Corynebacteriales;f__Corynebacteriaceae;g__Corynebacterium;s__Corynebacterium_urealyticum;	1.42172e-05	3.34662e-09	9.14688e-06	4.73908e-06	8.98355e-10	4.73908e-06	0.0125405	0.0261763
k__Bacteria;p__Bacteroidota;c__Bacteroidia;o__Chitinophagales;f__Chitinophagaceae;g__Flavisolibacter;s__Flavisolibacter_ginsenosidimutans;	1.42172e-05	3.04576e-09	8.72605e-06	0	0	0	9.53607e-07	1.23196e-05
k__Bacteria;p__Firmicutes;c__Bacilli;o__Paenibacillales;f__Paenibacillaceae;g__Paenibacillus;s__Paenibacillus_panacisoli;	7.44713e-06	2.21839e-09	7.44713e-06	0	0	0	0.000976544	0.0027132
k__Bacteria;p__Bacteroidota;c__Bacteroidia;o__Bacteroidales;f__Prevotellaceae;g__Paraprevotella;s__Paraprevotella_xylaniphila;	0	0	0	2.84345e-05	5.75211e-09	1.19918e-05	0.000999001	0.0027132
k__Bacteria;p__Firmicutes;c__Bacilli;o__Paenibacillales;f__Paenibacillaceae;g__Oxalophagus;s__Oxalophagus_oxalicus;	1.28632e-05	3.30901e-09	9.09534e-06	0	0	0	3.81448e-06	3.96374e-05
k__Bacteria;p__Proteobacteria;c__Alphaproteobacteria;o__Acetobacterales;f__Acetobacteraceae;g__Rhodopila;s__Rhodopila_globiformis;	7.44713e-06	2.21839e-09	7.44713e-06	0	0	0	0.000976544	0.0027132
k__Bacteria;p__Verrucomicrobiota;c__Verrucomicrobiae;o__Pedosphaerales;f__Pedosphaeraceae;g__ADurb.Bin063-1;s__bacterium_Ellin515;	7.44713e-06	2.21839e-09	7.44713e-06	0	0	0	0.000976544	0.0027132
k__Bacteria;p__Firmicutes;c__Bacilli;o__Erysipelotrichales;f__Erysipelotrichaceae;g__Dielma;s__Dielma_fastidiosa;	1.69253e-05	3.29773e-09	9.07983e-06	0	0	0	5.95986e-08	1.18701e-06
k__Bacteria;p__Actinobacteriota;c__Thermoleophilia;o__Gaiellales;s__bacterium_Ellin6515;	1.15092e-05	2.81635e-09	8.39099e-06	0	0	0	1.52581e-05	0.000135062
k__Bacteria;p__SAR324_clade(Marine_group_B);c__SAR324_clade(Marine_group_B);o__SAR324_clade(Marine_group_B);f__SAR324_clade(Marine_group_B);g__SAR324_clade(Marine_group_B);s__bacterium_enrichment;	7.44713e-06	9.39724e-10	4.84697e-06	2.16644e-05	3.09136e-09	8.79113e-06	0.00191382	0.00501924
k__Bacteria;p__Firmicutes;c__Clostridia;o__Lachnospirales;f__Lachnospiraceae;g__Lachnoclostridium;s__Clostridium_fusiformis;	6.77011e-06	1.83338e-09	6.77011e-06	0	0	0	0.0019531	0.00501924
k__Bacteria;p__Bacteroidota;c__Bacteroidia;o__Cytophagales;f__Hymenobacteraceae;g__Pontibacter;s__Pontibacter_populi;	2.43724e-05	5.14474e-09	1.1341e-05	0	0	0	2.90976e-11	2.78173e-09
k__Bacteria;p__Firmicutes;c__Bacilli;o__Alicyclobacillales;f__Alicyclobacillaceae;g__Alicyclobacillus;s__Alicyclobacillus_acidoterrestris;	6.77011e-06	1.83338e-09	6.77011e-06	0	0	0	0.0019531	0.00501924
k__Bacteria;p__Firmicutes;c__Clostridia;o__Lachnospirales;f__Lachnospiraceae;g__Moryella;s__Moryella_indoligenes;	1.48943e-05	3.34521e-09	9.14496e-06	0	0	0	4.768e-07	6.70325e-06
k__Bacteria;p__Firmicutes;c__Negativicutes;o__Veillonellales-Selenomonadales;f__Veillonellaceae;g__Anaeroglobus;s__Anaeroglobus_geminatus;	3.11425e-05	3.93189e-09	9.9145e-06	0	0	0	0.000999001	0.0027132
k__Bacteria;p__Myxococcota;c__Polyangia;o__Polyangiales;f__Polyangiaceae;g__Sorangium;s__Sorangium_cellulosum;	1.21862e-05	2.17937e-09	7.38134e-06	2.03103e-06	8.97885e-11	1.49824e-06	0.00148959	0.00402272
k__Bacteria;p__Proteobacteria;c__Alphaproteobacteria;o__Sphingomonadales;f__Sphingomonadaceae;g__Sphingomonas;s__Sphingomonas_daechungensis;	6.77011e-06	1.83338e-09	6.77011e-06	0	0	0	0.0019531	0.00501924
k__Bacteria;p__Acidobacteriota;c__Vicinamibacteria;o__Vicinamibacterales;f__Vicinamibacteraceae;g__Vicinamibacter;s__Acidobacteria_bacterium;	0	0	0	6.77011e-06	1.83338e-09	6.77011e-06	0.0019531	0.00501924
k__Bacteria;p__Firmicutes;c__Clostridia;o__Clostridiales;f__Clostridiaceae;g__Clostridium_sensu_stricto_1;s__Clostridium_tertium;	6.77011e-06	1.83338e-09	6.77011e-06	0	0	0	0.0019531	0.00501924
k__Bacteria;p__Bacteroidota;c__Bacteroidia;o__Bacteroidales;f__Bacteroidales_RF16_group;g__Bacteroidales_RF16_group;s__rumen_bacterium;	1.21862e-05	2.48023e-09	7.87437e-06	0	0	0	7.629e-06	7.15032e-05
k__Bacteria;p__Actinobacteriota;c__Actinobacteria;o__Actinomycetales;f__Actinomycetaceae;g__Actinomyces;s__Actinomyces_graevenitzii;	9.47816e-06	1.93868e-09	6.96182e-06	0	0	0	0.000122067	0.000788484
k__Bacteria;p__Firmicutes;c__Clostridia;o__Clostridiales;f__Clostridiaceae;g__Clostridium_sensu_stricto_5;s__Clostridium_cavendishii;	6.0931e-06	1.48504e-09	6.0931e-06	0	0	0	0.0039062	0.00915277
k__Bacteria;p__Firmicutes;c__Clostridia;o__Eubacteriales;f__Eubacteriaceae;g__Eubacterium;s__Eubacterium_limosum;	1.35402e-05	2.25646e-09	7.51077e-06	0	0	0	1.90723e-06	2.22355e-05
k__Bacteria;p__Firmicutes;c__Bacilli;o__Paenibacillales;f__Paenibacillaceae;g__Paenibacillus;s__Paenibacillus_relictisesami;	6.0931e-06	1.48504e-09	6.0931e-06	0	0	0	0.0039062	0.00915277
k__Bacteria;p__Proteobacteria;c__Gammaproteobacteria;o__Burkholderiales;f__Sutterellaceae;g__Sutterella;s__Sutturella_timonensis;	3.24965e-05	5.04696e-09	1.12327e-05	0	0	0	0.000999001	0.0027132
k__Bacteria;p__Firmicutes;c__Bacilli;o__Paenibacillales;f__Paenibacillaceae;g__Paenibacillus;s__Paenibacillus_mucilaginosus;	6.0931e-06	1.48504e-09	6.0931e-06	0	0	0	0.0039062	0.00915277
k__Bacteria;p__Firmicutes;c__Bacilli;o__Paenibacillales;f__Paenibacillaceae;g__Paenibacillus;s__Paenibacillus_woosongensis;	6.0931e-06	1.48504e-09	6.0931e-06	0	0	0	0.0039062	0.00915277
k__Bacteria;p__Firmicutes;c__Clostridia;o__Oscillospirales;f__Oscillospiraceae;g__Colidextribacter;s__Colidextribacter_massiliensis;	1.08322e-05	1.79765e-09	6.70382e-06	0	0	0	3.05163e-05	0.000255909
k__Bacteria;p__Actinobacteriota;c__Actinobacteria;o__Glycomycetales;f__Glycomycetaceae;g__Glycomyces;s__Glycomyces_algeriensis;	9.47816e-06	1.67543e-09	6.47191e-06	6.77011e-07	1.83338e-11	6.77011e-07	0.000976536	0.0027132
k__Bacteria;p__Bacteroidota;c__SJA-28;o__SJA-28;f__SJA-28;g__SJA-28;s__Chlorobi_bacterium;	6.0931e-06	1.48504e-09	6.0931e-06	0	0	0	0.0039062	0.00915277
k__Bacteria;p__Bacteroidota;c__Bacteroidia;o__Bacteroidales;f__Bacteroidaceae;g__Bacteroides;s__Bacteroides_finegoldii;	2.30184e-05	3.63103e-09	9.52763e-06	0	0	0	1.16393e-10	4.63633e-09
k__Bacteria;p__Myxococcota;c__Myxococcia;o__Myxococcales;f__Anaeromyxobacteraceae;g__Anaeromyxobacter;s__bacterium_enrichment;	5.41609e-06	1.17336e-09	5.41609e-06	0	0	0	0.00781243	0.0165236
k__Bacteria;p__Proteobacteria;c__Gammaproteobacteria;o__Burkholderiales;f__Burkholderiaceae;g__Burkholderia-Caballeronia-Paraburkholderia;s__Paraburkholderia_phymatum;	5.41609e-06	1.17336e-09	5.41609e-06	0	0	0	0.00781243	0.0165236
k__Bacteria;p__Actinobacteriota;c__Actinobacteria;o__Frankiales;f__Acidothermaceae;g__Acidothermus;s__bacterium_Ellin334;	8.80115e-06	1.5941e-09	6.31288e-06	0	0	0	0.000244134	0.00144069
k__Bacteria;p__Proteobacteria;c__Gammaproteobacteria;o__Burkholderiales;f__TRA3-20;g__TRA3-20;s__bacterium_enrichment;	1.01552e-05	2.01907e-09	7.10469e-06	0	0	0	6.1033e-05	0.000486229
k__Bacteria;p__Firmicutes;c__Bacilli;o__Paenibacillales;f__Paenibacillaceae;g__Paenibacillus;s__Paenibacillus_vulneris;	1.28632e-05	2.18078e-09	7.38373e-06	0	0	0	3.81448e-06	3.96374e-05
k__Bacteria;p__Firmicutes;c__Bacilli;o__Paenibacillales;f__Paenibacillaceae;g__Paenibacillus;s__Paenibacillus_lautus;	1.35402e-05	2.03082e-09	7.12534e-06	0	0	0	1.90723e-06	2.22355e-05
k__Bacteria;p__Proteobacteria;c__Gammaproteobacteria;o__Pasteurellales;f__Pasteurellaceae;g__Haemophilus;s__Haemophilus_sputorum;	0	0	0	9.47816e-06	1.78825e-09	6.68627e-06	0.000122067	0.000788484
k__Bacteria;p__Myxococcota;c__Polyangia;o__Nannocystales;f__Nannocystaceae;g__Nannocystaceae;s__Enhygromyxa_sp.;	9.47816e-06	1.37456e-09	5.86209e-06	0	0	0	0.000122067	0.000788484
k__Bacteria;p__Actinobacteriota;c__Actinobacteria;o__Bifidobacteriales;f__Bifidobacteriaceae;g__Bifidobacterium;s__Bifidobacterium_pseudolongum;	1.21862e-05	2.02894e-09	7.12204e-06	0	0	0	7.629e-06	7.15032e-05
k__Bacteria;p__Bdellovibrionota;c__Oligoflexia;o__0319-6G20;f__0319-6G20;g__0319-6G20;s__Bdellovibrionales_bacterium;	5.41609e-06	1.17336e-09	5.41609e-06	0	0	0	0.00781243	0.0165236
k__Bacteria;p__Firmicutes;c__Bacilli;o__Paenibacillales;f__Paenibacillaceae;g__Paenibacillus;s__Paenibacillus_kobensis;	5.41609e-06	1.17336e-09	5.41609e-06	0	0	0	0.00781243	0.0165236
k__Bacteria;p__Firmicutes;c__Bacilli;o__Thermoactinomycetales;f__Thermoactinomycetaceae;g__Shimazuella;s__Shimazuella_sp.;	1.48943e-05	2.8187e-09	8.39449e-06	0	0	0	4.768e-07	6.70325e-06
k__Bacteria;p__Bacteroidota;c__Bacteroidia;o__Flavobacteriales;f__Weeksellaceae;g__Chryseobacterium;s__Chryseobacterium_piscium;	5.41609e-06	1.17336e-09	5.41609e-06	0	0	0	0.00781243	0.0165236
k__Bacteria;p__Gemmatimonadota;c__Gemmatimonadetes;o__Gemmatimonadales;f__Gemmatimonadaceae;s__Acidobacteria_bacterium;	1.69253e-05	2.2071e-09	7.42816e-06	0	0	0	5.95986e-08	1.18701e-06
k__Bacteria;p__Actinobacteriota;c__Actinobacteria;o__Frankiales;f__Acidothermaceae;g__Acidothermus;s__Actinomycetales_bacterium;	7.44713e-06	1.3158e-09	5.73542e-06	0	0	0	0.000976544	0.0027132
k__Bacteria;p__Firmicutes;c__Bacilli;o__Erysipelotrichales;f__Erysipelotrichaceae;g__Faecalicoccus;s__Faecalicoccus_pleomorphus;	9.47816e-06	1.78825e-09	6.68627e-06	0	0	0	0.000122067	0.000788484
k__Bacteria;p__Proteobacteria;c__Gammaproteobacteria;o__Burkholderiales;f__Oxalobacteraceae;g__Oxalobacter;s__Oxalobacter_formigenes;	2.30184e-05	3.21734e-09	8.96848e-06	0	0	0	1.16393e-10	4.63633e-09
k__Bacteria;p__Firmicutes;c__Bacilli;o__Paenibacillales;f__Paenibacillaceae;g__Paenibacillus;s__Paenibacillus_glycanilyticus;	1.96333e-05	3.34662e-09	9.14688e-06	0	0	0	3.72478e-09	9.37076e-08
k__Bacteria;p__Firmicutes;c__Clostridia;o__Lachnospirales;f__Lachnospiraceae;g__Lachnospiraceae_NK4A136_group;s__Lachnospiraceae_bacterium;	8.80115e-06	1.5941e-09	6.31288e-06	0	0	0	0.000244134	0.00144069
k__Bacteria;p__Proteobacteria;c__Alphaproteobacteria;o__Sphingomonadales;f__Sphingomonadaceae;g__Novosphingobium;s__alpha_proteobacterium;	0	0	0	1.21862e-05	1.91611e-09	6.92119e-06	7.629e-06	7.15032e-05
k__Bacteria;p__Proteobacteria;c__Gammaproteobacteria;o__Xanthomonadales;f__Xanthomonadaceae;g__Lysobacter;s__Lysobacter_sp.;	2.03103e-06	8.97885e-11	1.49824e-06	1.42172e-05	1.65427e-09	6.43092e-06	0.000277147	0.00161556
k__Bacteria;p__Proteobacteria;c__Gammaproteobacteria;o__Burkholderiales;f__Oxalobacteraceae;g__Massilia;s__Massilia_albidiflava;	4.73908e-06	8.98355e-10	4.73908e-06	0	0	0	0.0156249	0.0307354
k__Bacteria;p__Verrucomicrobiota;c__Verrucomicrobiae;o__Chthoniobacterales;f__Chthoniobacteraceae;g__Candidatus_Udaeobacter;s__Verrucomicrobia_bacterium;	6.0931e-06	9.58527e-10	4.89522e-06	0	0	0	0.0039062	0.00915277
k__Bacteria;p__Firmicutes;c__Bacilli;o__Brevibacillales;f__Brevibacillaceae;g__Brevibacillus;s__bacterium;	6.0931e-06	9.58527e-10	4.89522e-06	0	0	0	0.0039062	0.00915277
k__Bacteria;p__Firmicutes;c__Bacilli;o__Bacillales;f__Planococcaceae;g__Paenisporosarcina;s__Sporosarcina_sp.;	0	0	0	4.73908e-06	8.98355e-10	4.73908e-06	0.0156249	0.0307354
k__Bacteria;p__Actinobacteriota;c__Coriobacteriia;o__Coriobacteriales;f__Coriobacteriaceae;g__Collinsella;s__Collinsella_massiliensis;	4.73908e-06	8.98355e-10	4.73908e-06	0	0	0	0.0156249	0.0307354
k__Bacteria;p__Firmicutes;c__Bacilli;o__Bacillales;f__Bacillaceae;g__Bacillus;s__Bacillus_circulans;	4.73908e-06	8.98355e-10	4.73908e-06	0	0	0	0.0156249	0.0307354
k__Bacteria;p__Firmicutes;c__Clostridia;o__Clostridia;f__Hungateiclostridiaceae;g__Pseudoclostridium;s__Pseudoclostridium_thermosuccinogenes;	4.73908e-06	8.98355e-10	4.73908e-06	0	0	0	0.0156249	0.0307354
k__Bacteria;p__Firmicutes;c__Clostridia;o__Oscillospirales;f__Ruminococcaceae;g__Faecalibacterium;s__bacterium_ic1379;	0	0	0	4.73908e-06	8.98355e-10	4.73908e-06	0.0156249	0.0307354
k__Bacteria;p__Firmicutes;c__Bacilli;o__Thermoactinomycetales;f__Thermoactinomycetaceae;g__Thermoactinomyces;s__Thermoactinomyces_sp.;	4.73908e-06	8.98355e-10	4.73908e-06	0	0	0	0.0156249	0.0307354
k__Bacteria;p__Myxococcota;c__Polyangia;o__Nannocystales;f__Nannocystaceae;g__Nannocystis;s__myxobacterium_SMH-27-4;	8.12414e-06	1.09815e-09	5.23962e-06	0	0	0	0.00048827	0.0027132
k__Bacteria;p__Bacteroidota;c__Bacteroidia;o__Chitinophagales;f__Chitinophagaceae;g__Flavisolibacter;s__Flavisolibacter_sp.;	4.73908e-06	8.98355e-10	4.73908e-06	0	0	0	0.0156249	0.0307354
k__Bacteria;p__Proteobacteria;c__Gammaproteobacteria;o__Burkholderiales;f__Sutterellaceae;g__Sutterella;s__Sutterella_sp.;	8.12414e-06	1.06054e-09	5.14912e-06	0	0	0	0.00048827	0.0027132
k__Bacteria;p__Firmicutes;c__Bacilli;o__Paenibacillales;f__Paenibacillaceae;g__Paenibacillus;s__Paenibacillus_beijingensis;	4.73908e-06	8.98355e-10	4.73908e-06	0	0	0	0.0156249	0.0307354
k__Bacteria;p__Proteobacteria;c__Alphaproteobacteria;o__Acetobacterales;f__Acetobacteraceae;g__Roseomonas;s__Noviherbaspirillum_agri;	0	0	0	4.06207e-06	6.60016e-10	4.06207e-06	0.0312498	0.054917
k__Bacteria;p__Firmicutes;c__Bacilli;o__Erysipelotrichales;f__Erysipelatoclostridiaceae;g__Erysipelatoclostridium;s__Clostridiaceae_bacterium;	4.06207e-06	6.60016e-10	4.06207e-06	0	0	0	0.0312498	0.054917
k__Bacteria;p__Proteobacteria;c__Alphaproteobacteria;o__Acetobacterales;f__Acetobacteraceae;s__Paracraurococcus_sp.;	9.47816e-06	1.0737e-09	5.18098e-06	0	0	0	0.000122067	0.000788484
k__Bacteria;p__Actinobacteriota;c__Thermoleophilia;o__Solirubrobacterales;f__Solirubrobacteraceae;g__Solirubrobacter;s__Solirubrobacter_taibaiensis;	0	0	0	4.06207e-06	6.60016e-10	4.06207e-06	0.0312498	0.054917
k__Bacteria;p__Firmicutes;c__Bacilli;o__Paenibacillales;f__Paenibacillaceae;g__Paenibacillus;s__Paenibacillus_methanolicus;	6.77011e-06	9.30792e-10	4.82388e-06	0	0	0	0.0019531	0.00501924
k__Bacteria;p__Firmicutes;c__Bacilli;o__Paenibacillales;f__Paenibacillaceae;g__Paenibacillus;s__Paenibacillus_chartarius;	4.06207e-06	6.60016e-10	4.06207e-06	0	0	0	0.0312498	0.054917
k__Bacteria;p__Firmicutes;c__Bacilli;o__Bacillales;f__Bacillaceae;g__Bacillus;s__Bacillus_horikoshii;	4.06207e-06	6.60016e-10	4.06207e-06	0	0	0	0.0312498	0.054917
k__Bacteria;p__Firmicutes;c__Bacilli;o__Paenibacillales;f__Paenibacillaceae;g__Paenibacillus;s__Paenibacillus_montaniterrae;	4.06207e-06	6.60016e-10	4.06207e-06	0	0	0	0.0312498	0.054917
k__Bacteria;p__Firmicutes;c__Clostridia;o__Oscillospirales;f__Oscillospiraceae;g__Intestinimonas;s__Intestinimonas_sp.;	1.48943e-05	1.8409e-09	6.78399e-06	0	0	0	4.768e-07	6.70325e-06
k__Bacteria;p__Firmicutes;c__Bacilli;o__Paenibacillales;f__Paenibacillaceae;g__Paenibacillus;s__Paenibacillus_lacus;	4.06207e-06	6.60016e-10	4.06207e-06	0	0	0	0.0312498	0.054917
k__Bacteria;p__Proteobacteria;c__Alphaproteobacteria;o__Rhizobiales;f__Rhizobiales_Incertae_Sedis;g__Nordella;s__Nordella_oligomobilis;	2.70805e-06	2.9334e-10	2.70805e-06	9.47816e-06	1.22413e-09	5.53203e-06	0.0308833	0.054917
k__Bacteria;p__Actinobacteriota;c__Actinobacteria;o__Corynebacteriales;f__Nocardiaceae;g__Rhodococcus;s__Rhodococcus_jostii;	0	0	0	7.44713e-06	9.39724e-10	4.84697e-06	0.000976544	0.0027132
k__Bacteria;p__Bacteroidota;c__Bacteroidia;o__Bacteroidales;f__Bacteroidaceae;g__Bacteroides;s__Bacteroides_sp.;	4.06207e-06	6.60016e-10	4.06207e-06	0	0	0	0.0312498	0.054917
k__Bacteria;p__Firmicutes;c__Clostridia;o__Christensenellales;f__Christensenellaceae;g__Christensenellaceae;s__Christensenella_sp.;	9.47816e-06	1.29935e-09	5.69945e-06	0	0	0	0.000122067	0.000788484
k__Bacteria;p__Nitrospirota;c__Nitrospiria;o__Nitrospirales;f__Nitrospiraceae;g__Nitrospira;s__Nitrospira_bacterium;	2.03103e-06	1.65004e-10	2.03103e-06	9.47816e-06	1.0737e-09	5.18098e-06	0.0127256	0.0264471
k__Bacteria;p__Proteobacteria;c__Alphaproteobacteria;o__Dongiales;f__Dongiaceae;g__Dongia;s__Dongia_sp.;	6.0931e-06	8.08096e-10	4.49471e-06	0	0	0	0.0039062	0.00915277
k__Bacteria;p__Actinobacteriota;c__Actinobacteria;o__Streptosporangiales;f__Thermomonosporaceae;g__Actinomadura;s__Streptomyces_sp.;	4.06207e-06	6.60016e-10	4.06207e-06	0	0	0	0.0312498	0.054917
k__Bacteria;p__Bacteroidota;c__Bacteroidia;o__Chitinophagales;f__Chitinophagaceae;g__Chitinophagaceae;s__Flavisolibacter_sp.;	6.77011e-06	9.30792e-10	4.82388e-06	0	0	0	0.0019531	0.00501924
k__Bacteria;p__Bacteroidota;c__Bacteroidia;o__Bacteroidales;f__Prevotellaceae;g__Alloprevotella;s__Alloprevotella_sp.;	6.77011e-06	9.30792e-10	4.82388e-06	0	0	0	0.0019531	0.00501924
k__Bacteria;p__Firmicutes;c__Bacilli;o__Paenibacillales;f__Paenibacillaceae;g__Paenibacillus;s__Paenibacillus_nanensis;	4.06207e-06	6.60016e-10	4.06207e-06	0	0	0	0.0312498	0.054917
k__Bacteria;p__Firmicutes;c__Clostridia;o__Peptostreptococcales-Tissierellales;f__Peptostreptococcaceae;g__Filifactor;s__Filifactor_alocis;	7.44713e-06	1.09015e-09	5.22052e-06	0	0	0	0.000976544	0.0027132
k__Bacteria;p__Bacteroidota;c__Bacteroidia;o__Bacteroidales;f__Muribaculaceae;g__Muribaculaceae;s__mouse_gut;	1.42172e-05	1.76709e-09	6.6466e-06	0	0	0	9.53607e-07	1.23196e-05
k__Bacteria;p__Firmicutes;c__Bacilli;o__Erysipelotrichales;f__Erysipelatoclostridiaceae;g__Erysipelatoclostridium;s__Clostridium_spiroforme;	9.47816e-06	1.18652e-09	5.44639e-06	1.35402e-06	7.33351e-11	1.35402e-06	0.00418081	0.00965424
k__Bacteria;p__Firmicutes;c__Negativicutes;o__Acidaminococcales;f__Acidaminococcaceae;g__Acidaminococcus;s__Acidaminococcus_sp.;	1.62483e-05	1.79765e-09	6.70382e-06	0	0	0	1.19198e-07	2.19141e-06
k__Bacteria;p__Firmicutes;c__Bacilli;o__Alicyclobacillales;f__Alicyclobacillaceae;g__Alicyclobacillus;s__Alicyclobacillus_pomorum;	6.0931e-06	8.08096e-10	4.49471e-06	0	0	0	0.0039062	0.00915277
k__Bacteria;p__Firmicutes;c__Clostridia;o__Oscillospirales;f__Clostridium_methylpentosum_group;g__Clostridium_methylpentosum_group;s__Clostridium_methylpentosum;	5.41609e-06	6.09246e-10	3.90271e-06	0	0	0	0.00781243	0.0165236
k__Bacteria;p__Myxococcota;c__Polyangia;o__Polyangiales;f__Sandaracinaceae;s__Oryza_longistaminata;	0	0	0	5.41609e-06	6.09246e-10	3.90271e-06	0.00781243	0.0165236
k__Bacteria;p__Bacteroidota;c__Bacteroidia;o__Bacteroidales;f__Tannerellaceae;g__Parabacteroides;s__Parabacteroides_sp.;	5.41609e-06	6.09246e-10	3.90271e-06	0	0	0	0.00781243	0.0165236
k__Bacteria;p__Myxococcota;c__Polyangia;o__Polyangiales;f__Phaselicystidaceae;g__Phaselicystis;s__myxobacterium_AT1-01;	6.77011e-06	6.67538e-10	4.08515e-06	1.35402e-06	7.33351e-11	1.35402e-06	0.0385738	0.0663248
k__Bacteria;p__Bacteroidota;c__Bacteroidia;o__Bacteroidales;f__Marinifilaceae;g__Butyricimonas;s__Butyricimonas_sp.;	1.01552e-05	1.00366e-09	5.00913e-06	0	0	0	6.1033e-05	0.000486229
k__Bacteria;p__Firmicutes;c__Bacilli;o__Thermoactinomycetales;f__Thermoactinomycetaceae;g__Thermoflavimicrobium;s__low_GC;	8.80115e-06	8.79551e-10	4.68922e-06	0	0	0	0.000244134	0.00144069
k__Bacteria;p__Proteobacteria;c__Gammaproteobacteria;o__Aeromonadales;f__Succinivibrionaceae;g__Succinatimonas;s__Succinatimonas_hippei;	8.80115e-06	8.79551e-10	4.68922e-06	0	0	0	0.000244134	0.00144069
k__Bacteria;p__Firmicutes;c__Clostridia;o__Oscillospirales;f__Ruminococcaceae;g__Ruminococcus;s__Ruminococcus_flavefaciens;	8.80115e-06	1.02998e-09	5.0744e-06	0	0	0	0.000244134	0.00144069
k__Bacteria;p__Firmicutes;c__Bacilli;o__Lactobacillales;f__Streptococcaceae;g__Streptococcus;s__Streptococcus_mutans;	9.47816e-06	1.03609e-09	5.08943e-06	0	0	0	0.000122067	0.000788484
k__Bacteria;p__Firmicutes;c__Bacilli;o__Brevibacillales;f__Brevibacillaceae;g__Brevibacillus;s__bacterium_YC-LK-LKJ16;	5.41609e-06	6.09246e-10	3.90271e-06	0	0	0	0.00781243	0.0165236
k__Bacteria;p__Proteobacteria;c__Alphaproteobacteria;o__Acetobacterales;f__Acetobacteraceae;g__Roseomonas;s__Roseomonas_wooponensis;	0	0	0	5.41609e-06	6.09246e-10	3.90271e-06	0.00781243	0.0165236
k__Bacteria;p__Actinobacteriota;c__Actinobacteria;o__Corynebacteriales;f__Corynebacteriaceae;g__Corynebacterium;s__Corynebacterium_durum;	0	0	0	4.06207e-06	3.59154e-10	2.99647e-06	0.0312498	0.054917
k__Bacteria;p__Firmicutes;c__Clostridia;o__Oscillospirales;f__Ruminococcaceae;s__Clostridium_leptum;	5.41609e-06	3.83599e-10	3.09677e-06	0	0	0	0.00781243	0.0165236
k__Bacteria;p__Actinobacteriota;c__Actinobacteria;o__Kineosporiales;f__Kineosporiaceae;g__Quadrisphaera;s__Quadrisphaera_granulorum;	6.0931e-06	5.07235e-10	3.56102e-06	0	0	0	0.0039062	0.00915277
k__Bacteria;p__Acidobacteriota;c__Blastocatellia;o__Blastocatellales;f__Blastocatellaceae;g__Tellurimicrobium;s__Tellurimicrobium_multivorans;	5.41609e-06	5.71638e-10	3.78034e-06	0	0	0	0.00781243	0.0165236
k__Bacteria;p__Actinobacteriota;c__Coriobacteriia;o__Coriobacteriales;f__Atopobiaceae;g__Olsenella;s__Olsenella_sp.;	6.0931e-06	5.07235e-10	3.56102e-06	0	0	0	0.0039062	0.00915277
k__Bacteria;p__Firmicutes;c__Clostridia;o__Lachnospirales;f__Lachnospiraceae;g__Anaerostipes;s__Anaerostipes_caccae;	5.41609e-06	5.71638e-10	3.78034e-06	6.77011e-07	1.83338e-11	6.77011e-07	0.0390622	0.0669238
k__Bacteria;p__Synergistota;c__Synergistia;o__Synergistales;f__Synergistaceae;g__Cloacibacillus;s__Cloacibacillus_evryensis;	7.44713e-06	7.14077e-10	4.22515e-06	0	0	0	0.000976544	0.0027132
k__Bacteria;p__Fusobacteriota;c__Fusobacteriia;o__Fusobacteriales;f__Leptotrichiaceae;g__Leptotrichia;s__Leptotrichia_trevisanii;	4.06207e-06	3.59154e-10	2.99647e-06	0	0	0	0.0312498	0.054917
k__Bacteria;p__Acidobacteriota;c__Blastocatellia;o__Blastocatellales;f__Blastocatellaceae;g__Stenotrophobacter;s__Stenotrophobacter_roseus;	4.06207e-06	3.59154e-10	2.99647e-06	0	0	0	0.0312498	0.054917
k__Bacteria;p__Firmicutes;c__Bacilli;o__Lactobacillales;f__Lactobacillaceae;g__Lactobacillus;s__Lactobacillus_fermentum;	5.41609e-06	5.71638e-10	3.78034e-06	0	0	0	0.00781243	0.0165236
k__Bacteria;p__Synergistota;c__Synergistia;o__Synergistales;f__Synergistaceae;g__Pyramidobacter;s__Pyramidobacter_piscolens;	2.70805e-06	2.9334e-10	2.70805e-06	2.77575e-05	1.52264e-09	6.16977e-06	0.000999001	0.0027132
k__Bacteria;p__Proteobacteria;c__Alphaproteobacteria;o__Caulobacterales;f__Caulobacteraceae;g__Brevundimonas;s__Brevundimonas_olei;	6.0931e-06	5.07235e-10	3.56102e-06	0	0	0	0.0039062	0.00915277
k__Bacteria;p__Firmicutes;c__Bacilli;o__Bacillales;f__Bacillaceae;g__Bacillus;s__Bacillus_lehensis;	4.06207e-06	3.59154e-10	2.99647e-06	0	0	0	0.0312498	0.054917
k__Bacteria;p__Actinobacteriota;c__Acidimicrobiia;o__Microtrichales;s__bacterium_YC-ZSS-LKJ66;	4.06207e-06	3.21546e-10	2.83525e-06	0	0	0	0.0312498	0.054917
k__Bacteria;p__Actinobacteriota;c__Actinobacteria;o__Corynebacteriales;f__Corynebacteriaceae;g__Corynebacterium;s__Corynebacterium_lipophiloflavum;	4.73908e-06	2.96631e-10	2.72319e-06	0	0	0	0.0156249	0.0307354
k__Bacteria;p__Actinobacteriota;c__Actinobacteria;o__Pseudonocardiales;f__Pseudonocardiaceae;g__Kutzneria;s__Kutzneria_albida;	4.06207e-06	3.21546e-10	2.83525e-06	0	0	0	0.0312498	0.054917
k__Bacteria;p__Chloroflexi;c__Chloroflexia;o__Thermomicrobiales;f__Thermomicrobiaceae;g__Nitrolancea;s__Nitrolancea_hollandica;	4.06207e-06	3.21546e-10	2.83525e-06	0	0	0	0.0312498	0.054917
k__Bacteria;p__Proteobacteria;c__Gammaproteobacteria;o__Burkholderiales;f__Alcaligenaceae;g__Castellaniella;s__Castellaniella_defragrans;	4.06207e-06	3.21546e-10	2.83525e-06	0	0	0	0.0312498	0.054917
k__Bacteria;p__Actinobacteriota;c__Coriobacteriia;o__Coriobacteriales;f__Atopobiaceae;g__Atopobium;s__Atopobium_vaginae;	4.06207e-06	3.21546e-10	2.83525e-06	0	0	0	0.0312498	0.054917
k__Bacteria;p__Firmicutes;c__Clostridia;o__Peptostreptococcales-Tissierellales;f__Peptostreptococcales-Tissierellales;g__Anaerococcus;s__Anaerococcus_octavius;	4.73908e-06	2.96631e-10	2.72319e-06	0	0	0	0.0156249	0.0307354
k__Bacteria;p__Firmicutes;c__Clostridia;o__Christensenellales;f__Christensenellaceae;g__Catabacter;s__Catabacter_hongkongensis;	5.41609e-06	3.83599e-10	3.09677e-06	0	0	0	0.00781243	0.0165236
k__Bacteria;p__Firmicutes;c__Clostridia;o__Christensenellales;f__Christensenellaceae;g__Christensenellaceae_R-7_group;s__bacterium_YE57;	4.06207e-06	3.21546e-10	2.83525e-06	0	0	0	0.0312498	0.054917
